# Supplementary material for: A panel of induced pluripotent stem cells from chimpanzees: a resource for comparative functional genomics
Source: eLife. 2015 Jun 23;4:e07103. doi: 10.7554/eLife.07103 (PMC4502404; doi:10.7554/eLife.07103)
Supplement: Supplementary file 1. — Description of samples. a: Descriptive data for all chimpanzee cell lines used in this work. b: Descriptive data for all human iPSC lines used. DOI: http://dx.doi.org/10.7554/eLife.07103.038 [file elife07103s001.xlsx]

## Sheet: Chimps
Line	Age	Sex	NAME	YERKES ID#	Coriell ID#	Internal ID#	Birthday	Fibroblast provenance	Year/date of biopsy	Date of Transfection	Passage at Transfection	PluriTest pluripotency score (corrected)	PluriTest novelty score (corrected)
C1	9	F	Lizzie	668	S003647	C3647	1990-08-06	Coriell	~1999	2013-08-03	7	20.604	1.82
C2	9	M	Josh	597	S003649	C3649	1990-08-27	Coriell	~1999	2012-09-21	8	24.777	1.797
C3	11	F	Sheena	636	S003651	C3651	1989-01-20	Coriell	~2010	2013-07-30	8	20.08	1.808
C4	13	M	Rhett	573	S004955	C4955	1989-04-20	Coriell	~2002	2013-02-26	9	23.438	1.821
C5	16	M	Barney	575	S008861	C8861	1989-05-06	Coriell	~2005	2013-02-12	7	20.561	1.817
C6	14	F	Julianne	750	n/a	C40210	1998-05-15	Current study	2012-09-05	2013-02-12	7	24.856	1.803
C7	17	F	Abby	726	n/a	C40280	1995-05-11	Current study	2013-01-31	2013-08-04	7	23.239	1.84

## Sheet: Humans
Line	Sex	Internal ID#	Source cell	Provenance	Ethnicity
H1	M	H20961	Fibroblast	In-house	Caucasian
H2	F	H28834	Fibroblast	In-house	Caucasian
H3	M	Hutt45	LCL	In-house	Caucasian
H4	F	Hutt60	LCL	In-house	Caucasian
H5	F	H18489	LCL	HapMap	Yoruba
H6	M	H19101	LCL	HapMap	Yoruba
H7	F	H19114	LCL	HapMap	Yoruba
