# Supplementary material for: A panel of induced pluripotent stem cells from chimpanzees: a resource for comparative functional genomics
Source: eLife. 2015 Jun 23;4:e07103. doi: 10.7554/eLife.07103 (PMC4502404; doi:10.7554/eLife.07103)
Supplement: Supplementary file 4. — Gene Ontology BP terms associated with genes DE between chimpanzee and human iPSCs. DOI: http://dx.doi.org/10.7554/eLife.07103.041 [file elife07103s004.txt]

GO.ID	Term	Significant.all.DE.genes	Expected.all.DE.genes	fisher.P.Val.all.DE.genes	adj.P.Val.all.DE.genes	Significant.log2fc.gt.2.DE.genes	Expected.log2fc.gt.2.DE.genes	fisher.P.Val.log2fc.gt.2.DE.genes	adj.P.Val.log2fc.gt.2.DE.genes
GO:0032501	multicellular organismal process	1309	1298.87	0.33654	1	190	135.36	3e-09	1.3968e-05
GO:0044707	single-multicellular organism process	1268	1260.61	0.38055	1	185	131.37	4.8e-09	1.3968e-05
GO:0006954	inflammatory response	117	94.71	0.00232	0.642971428571429	30	9.87	4.8e-08	9.312e-05
GO:0033555	multicellular organismal response to str...	26	14.11	8.8e-05	0.16005	10	1.47	1.2e-06	0.000687818181818182
GO:0002526	acute inflammatory response	26	16.71	0.00382	0.748285714285714	11	1.74	7.8e-07	0.000687818181818182
GO:0003008	system process	297	283.77	0.16028	1	57	29.57	9.3e-07	0.000687818181818182
GO:0007267	cell-cell signaling	244	243.65	0.50388	1	52	25.39	4.8e-07	0.000687818181818182
GO:0009611	response to wounding	261	245.14	0.10029	1	51	25.55	1.3e-06	0.000687818181818182
GO:0030198	extracellular matrix organization	98	92.11	0.23585	1	27	9.6	1.1e-06	0.000687818181818182
GO:0040011	locomotion	334	329.08	0.37274	1	63	34.29	1.2e-06	0.000687818181818182
GO:0043062	extracellular structure organization	99	92.48	0.21151	1	27	9.64	1.2e-06	0.000687818181818182
GO:0009605	response to external stimulus	434	397.42	0.00798	0.887339130434783	72	41.42	1.5e-06	0.0007275
GO:0007275	multicellular organismal development	987	1004.7	0.80297	1	146	104.7	1.7e-06	0.000761076923076923
GO:0006939	smooth muscle contraction	21	18.2	0.24572	1	11	1.9	2e-06	0.0008148
GO:0030154	cell differentiation	701	693.82	0.36045	1	109	72.3	2.1e-06	0.0008148
GO:0003018	vascular process in circulatory system	45	30.09	0.00054	0.3492	14	3.14	2.3e-06	0.000836625
GO:0044767	single-organism developmental process	1143	1146.21	0.56618	1	161	119.45	2.9e-06	0.00097
GO:0048731	system development	861	867.27	0.62998	1	129	90.38	3e-06	0.00097
GO:0032502	developmental process	1156	1158.47	0.55282	1	162	120.73	3.5e-06	0.00107210526315789
GO:0042310	vasoconstriction	17	13	0.11102	1	9	1.35	5.1e-06	0.0014841
GO:0051239	regulation of multicellular organismal p...	440	443.11	0.59049	1	76	46.18	5.6e-06	0.001552
GO:0035150	regulation of tube size	38	24.89	0.00084	0.376061538461538	12	2.59	8.3e-06	0.00201275
GO:0050880	regulation of blood vessel size	38	24.89	0.00084	0.376061538461538	12	2.59	8.3e-06	0.00201275
GO:0007610	behavior	135	132.6	0.41431	1	32	13.82	7.8e-06	0.00201275
GO:0048856	anatomical structure development	1027	1034.41	0.64306	1	146	107.8	9.7e-06	0.00221607692307692
GO:0048869	cellular developmental process	755	750.27	0.41298	1	113	78.19	9.9e-06	0.00221607692307692
GO:0048870	cell motility	252	243.28	0.24517	1	48	25.35	1.2e-05	0.00249428571428571
GO:0051674	localization of cell	252	243.28	0.24517	1	48	25.35	1.2e-05	0.00249428571428571
GO:0048483	autonomic nervous system development	15	8.17	0.00306	0.712368	7	0.85	1.3e-05	0.002522
GO:0009888	tissue development	334	323.88	0.2395	1	59	33.75	1.3e-05	0.002522
GO:0007200	phospholipase C-activating G-protein cou...	17	8.54	0.00037	0.307628571428571	7	0.89	1.8e-05	0.00337935483870968
GO:0008284	positive regulation of cell proliferatio...	158	153.03	0.31943	1	34	15.95	2.3e-05	0.004183125
GO:0030855	epithelial cell differentiation	128	104	0.00176	0.575533333333333	26	10.84	3.1e-05	0.00457285714285714
GO:0002031	G-protein coupled receptor internalizati...	5	2.23	0.02925	1	4	0.23	3.1e-05	0.00457285714285714
GO:0007155	cell adhesion	234	229.91	0.37773	1	45	23.96	2.8e-05	0.00457285714285714
GO:0007186	G-protein coupled receptor signaling pat...	124	109.2	0.04058	1	27	11.38	2.6e-05	0.00457285714285714
GO:0022610	biological adhesion	234	230.28	0.38998	1	45	24	2.9e-05	0.00457285714285714
GO:0044259	multicellular organismal macromolecule m...	30	27.86	0.34368	1	12	2.9	2.7e-05	0.00457285714285714
GO:0048485	sympathetic nervous system development	8	4.09	0.01808	1	5	0.43	3.2e-05	0.00457285714285714
GO:0050877	neurological system process	179	169	0.17238	1	36	17.61	3.3e-05	0.00457285714285714
GO:0050896	response to stimulus	1714	1685.14	0.11636	1	214	175.61	3.3e-05	0.00457285714285714
GO:0060004	reflex	8	4.09	0.01808	1	5	0.43	3.2e-05	0.00457285714285714
GO:0048265	response to pain	14	6.69	0.00053	0.3492	6	0.7	4e-05	0.00541395348837209
GO:0016477	cell migration	233	226.57	0.30299	1	44	23.61	4.2e-05	0.00555545454545455
GO:0006940	regulation of smooth muscle contraction	11	9.66	0.3605	1	7	1.01	4.3e-05	0.00556133333333333
GO:0006928	cellular component movement	384	384.05	0.51405	1	65	40.02	4.7e-05	0.00594652173913043
GO:0007631	feeding behavior	18	13.37	0.07843	1	8	1.39	5.5e-05	0.00653265306122449
GO:0018149	peptide cross-linking	7	4.46	0.11244	1	5	0.46	5.4e-05	0.00653265306122449
GO:0044236	multicellular organismal metabolic proce...	33	29.71	0.25697	1	12	3.1	5.3e-05	0.00653265306122449
GO:0007270	neuron-neuron synaptic transmission	26	21.17	0.11774	1	10	2.21	5.7e-05	0.0066348
GO:0042127	regulation of cell proliferation	295	288.22	0.31271	1	52	30.04	5.9e-05	0.00673294117647059
GO:0008217	regulation of blood pressure	41	30.46	0.01146	0.912285	12	3.17	6.8e-05	0.00761076923076923
GO:0032963	collagen metabolic process	29	26	0.26539	1	11	2.71	7e-05	0.00768679245283019
GO:0044706	multi-multicellular organism process	43	45.68	0.72335	1	15	4.76	7.7e-05	0.00829888888888889
GO:0008277	regulation of G-protein coupled receptor...	40	31.57	0.03825	1	12	3.29	9.7e-05	0.0102643636363636
GO:0031623	receptor internalization	19	14.49	0.0926	1	8	1.51	1e-04	0.0103928571428571
GO:0019932	second-messenger-mediated signaling	40	36.77	0.28223	1	13	3.83	0.00011	0.0112315789473684
GO:0015844	monoamine transport	17	11.14	0.02295	1	7	1.16	0.00012	0.0120413793103448
GO:1902105	regulation of leukocyte differentiation	34	37.51	0.79616	1	13	3.91	0.00013	0.0128237288135593
GO:0002029	desensitization of G-protein coupled rec...	6	2.97	0.03425	1	4	0.31	0.00014	0.0129333333333333
GO:0008015	blood circulation	97	82.46	0.02504	1	21	8.59	0.00014	0.0129333333333333
GO:0022401	negative adaptation of signaling pathway	6	2.97	0.03425	1	4	0.31	0.00014	0.0129333333333333
GO:0097305	response to alcohol	69	59.06	0.06005	1	17	6.15	0.00014	0.0129333333333333
GO:0003013	circulatory system process	97	82.83	0.02846	1	21	8.63	0.00015	0.013640625
GO:0007399	nervous system development	484	480.25	0.41965	1	75	50.05	0.00016	0.0143261538461538
GO:0044243	multicellular organismal catabolic proce...	22	19.69	0.29958	1	9	2.05	0.00017	0.0149909090909091
GO:0002673	regulation of acute inflammatory respons...	10	8.54	0.33438	1	6	0.89	0.00019	0.0165044776119403
GO:0050727	regulation of inflammatory response	44	39	0.18001	1	13	4.06	2e-04	0.0171176470588235
GO:0003012	muscle system process	69	73.17	0.75566	1	19	7.63	0.00022	0.0177833333333333
GO:0022414	reproductive process	214	213.94	0.51424	1	40	22.3	0.00022	0.0177833333333333
GO:0044057	regulation of system process	74	73.17	0.47798	1	19	7.63	0.00022	0.0177833333333333
GO:0050729	positive regulation of inflammatory resp...	18	12.26	0.03101	1	7	1.28	0.00022	0.0177833333333333
GO:0019229	regulation of vasoconstriction	10	8.91	0.39583	1	6	0.93	0.00024	0.0188756756756757
GO:0023058	adaptation of signaling pathway	7	3.34	0.01601	1	4	0.35	0.00024	0.0188756756756757
GO:0051932	synaptic transmission, GABAergic	9	5.94	0.09449	1	5	0.62	0.00026	0.020176
GO:0048513	organ development	591	587.59	0.43367	1	87	61.23	0.00028	0.0214421052631579
GO:0001667	ameboidal cell migration	74	63.14	0.04959	1	17	6.58	0.00031	0.0231307692307692
GO:0006936	muscle contraction	59	63.14	0.77041	1	17	6.58	0.00031	0.0231307692307692
GO:0006952	defense response	306	271.51	0.00358	0.748285714285714	47	28.29	0.00036	0.0265215189873418
GO:0001976	neurological system process involved in ...	6	3.71	0.12235	1	4	0.39	0.00039	0.0280222222222222
GO:0045987	positive regulation of smooth muscle con...	5	3.71	0.29719	1	4	0.39	0.00039	0.0280222222222222
GO:2000026	regulation of multicellular organismal d...	267	287.85	0.95154	1	49	30	4e-04	0.028390243902439
GO:0007268	synaptic transmission	166	163.43	0.4156	1	32	17.03	0.00043	0.0301518072289157
GO:0042742	defense response to bacterium	17	13.74	0.17318	1	7	1.43	0.00046	0.0314964705882353
GO:0045744	negative regulation of G-protein coupled...	16	13.74	0.27172	1	7	1.43	0.00046	0.0314964705882353
GO:0030199	collagen fibril organization	9	10.03	0.72484	1	6	1.05	0.00048	0.0324837209302326
GO:0008283	cell proliferation	377	385.17	0.72164	1	61	40.14	0.00051	0.0333505617977528
GO:0010817	regulation of hormone levels	86	84.31	0.43232	1	20	8.79	5e-04	0.0333505617977528
GO:0060429	epithelium development	193	179.4	0.10317	1	34	18.7	0.00051	0.0333505617977528
GO:0007320	insemination	3	1.86	0.26929	1	3	0.19	0.00054	0.0345362637362637
GO:0035815	positive regulation of renal sodium excr...	4	1.86	0.06683	1	3	0.19	0.00054	0.0345362637362637
GO:0050900	leukocyte migration	61	54.6	0.15509	1	15	5.69	0.00056	0.0354260869565217
GO:0032101	regulation of response to external stimu...	131	111.06	0.00952	0.887339130434783	24	11.57	0.00057	0.0356709677419355
GO:0007620	copulation	6	4.09	0.18727	1	4	0.43	0.00059	0.036
GO:0030574	collagen catabolic process	20	18.57	0.3883	1	8	1.94	6e-04	0.036
GO:0044703	multi-organism reproductive process	168	166.77	0.46932	1	32	17.38	6e-04	0.036
GO:0050886	endocrine process	11	10.4	0.47765	1	6	1.08	0.00059	0.036
GO:0042221	response to chemical	774	738.39	0.03404	1	103	76.95	0.00062	0.0368204081632653
GO:1902107	positive regulation of leukocyte differe...	18	23.4	0.94094	1	9	2.44	0.00066	0.0388
GO:0010632	regulation of epithelial cell migration	42	33.43	0.03975	1	11	3.48	0.00067	0.038994
GO:0002763	positive regulation of myeloid leukocyte...	9	10.77	0.80773	1	6	1.12	0.00072	0.0414891089108911
GO:0006935	chemotaxis	149	147.45	0.45424	1	29	15.37	0.00074	0.0418135922330097
GO:0042330	taxis	149	147.45	0.45424	1	29	15.37	0.00074	0.0418135922330097
GO:0002761	regulation of myeloid leukocyte differen...	21	19.31	0.36254	1	8	2.01	0.00079	0.0437885714285714
GO:0046879	hormone secretion	62	56.46	0.19622	1	15	5.88	0.00079	0.0437885714285714
GO:0009914	hormone transport	63	56.83	0.16922	1	15	5.92	0.00085	0.0441696428571429
GO:0032735	positive regulation of interleukin-12 pr...	8	4.46	0.0367	1	4	0.46	0.00085	0.0441696428571429
GO:0045471	response to ethanol	32	24.14	0.03046	1	9	2.52	0.00083	0.0441696428571429
GO:0045595	regulation of cell differentiation	270	274.11	0.64163	1	46	28.57	0.00082	0.0441696428571429
GO:0051480	cytosolic calcium ion homeostasis	43	39.74	0.2876	1	12	4.14	0.00085	0.0441696428571429
GO:0060749	mammary gland alveolus development	8	4.46	0.0367	1	4	0.46	0.00085	0.0441696428571429
GO:0061377	mammary gland lobule development	8	4.46	0.0367	1	4	0.46	0.00085	0.0441696428571429
GO:0022617	extracellular matrix disassembly	30	29.34	0.48137	1	10	3.06	0.00089	0.0458389380530973
GO:0032355	response to estradiol	21	19.69	0.40386	1	8	2.05	9e-04	0.0459473684210526
GO:0001820	serotonin secretion	5	2.23	0.02925	1	3	0.23	0.00105	0.0496829268292683
GO:0010631	epithelial cell migration	55	46.06	0.05825	1	13	4.8	0.001	0.0496829268292683
GO:0032753	positive regulation of interleukin-4 pro...	4	2.23	0.14201	1	3	0.23	0.00105	0.0496829268292683
GO:0035812	renal sodium excretion	5	2.23	0.02925	1	3	0.23	0.00105	0.0496829268292683
GO:0035813	regulation of renal sodium excretion	5	2.23	0.02925	1	3	0.23	0.00105	0.0496829268292683
GO:0045760	positive regulation of action potential	5	2.23	0.02925	1	3	0.23	0.00105	0.0496829268292683
GO:0051240	positive regulation of multicellular org...	131	115.88	0.04163	1	24	12.08	0.00103	0.0496829268292683
GO:0051241	negative regulation of multicellular org...	84	70.2	0.02243	1	17	7.32	0.00104	0.0496829268292683
GO:0090132	epithelium migration	55	46.06	0.05825	1	13	4.8	0.001	0.0496829268292683
GO:0090130	tissue migration	56	46.43	0.04664	1	13	4.84	0.00107	0.0502209677419355
GO:0050793	regulation of developmental process	371	388.51	0.88897	1	60	40.49	0.00108	0.0502848
GO:0044699	single-organism process	2922	2900.07	0.12848	1	325	302.22	0.0011	0.0508095238095238
GO:0001964	startle response	6	4.83	0.34275	1	4	0.5	0.0012	0.0545625
GO:0007271	synaptic transmission, cholinergic	6	4.83	0.34275	1	4	0.5	0.0012	0.0545625
GO:1902106	negative regulation of leukocyte differe...	16	11.89	0.09408	1	6	1.24	0.00125	0.0563953488372093
GO:0007204	positive regulation of cytosolic calcium...	41	36.03	0.17222	1	11	3.75	0.00127	0.0568569230769231
GO:0000003	reproduction	236	241.8	0.70071	1	41	25.2	0.0013	0.0577557251908397
GO:0090257	regulation of muscle system process	30	36.4	0.92805	1	11	3.79	0.00138	0.0608454545454545
GO:0031497	chromatin assembly	34	26	0.0327	1	9	2.71	0.00143	0.0625759398496241
GO:0090066	regulation of anatomical structure size	105	85.8	0.00536	0.748285714285714	19	8.94	0.00157	0.068189552238806
GO:0007618	mating	10	8.54	0.33438	1	5	0.89	0.0016	0.0683217391304348
GO:0042092	type 2 immune response	6	5.2	0.42515	1	4	0.54	0.00162	0.0683217391304348
GO:0042596	fear response	9	5.2	0.03608	1	4	0.54	0.00162	0.0683217391304348
GO:0050906	detection of stimulus involved in sensor...	11	8.54	0.19756	1	5	0.89	0.0016	0.0683217391304348
GO:0023061	signal release	82	79.86	0.40512	1	18	8.32	0.0017	0.0711798561151079
GO:0010996	response to auditory stimulus	5	2.6	0.07111	1	3	0.27	0.00179	0.0723458333333333
GO:0014821	phasic smooth muscle contraction	4	2.6	0.23654	1	3	0.27	0.00179	0.0723458333333333
GO:0044062	regulation of excretion	5	2.6	0.07111	1	3	0.27	0.00179	0.0723458333333333
GO:0046903	secretion	201	192.77	0.23466	1	34	20.09	0.00177	0.0723458333333333
GO:2000725	regulation of cardiac muscle cell differ...	4	2.6	0.23654	1	3	0.27	0.00179	0.0723458333333333
GO:0009612	response to mechanical stimulus	39	37.89	0.44626	1	11	3.95	0.00191	0.0765369863013699
GO:0032504	multicellular organism reproduction	153	149.68	0.38197	1	28	15.6	0.00192	0.0765369863013699
GO:0007613	memory	20	17.46	0.26578	1	7	1.82	0.00203	0.0803714285714286
GO:0006334	nucleosome assembly	31	22.29	0.01496	1	8	2.32	0.00205	0.0806148648648649
GO:0007612	learning	26	27.49	0.68121	1	9	2.86	0.00212	0.0828080536912752
GO:0032228	regulation of synaptic transmission, GAB...	8	5.57	0.15129	1	4	0.58	0.00215	0.0828675496688742
GO:0032653	regulation of interleukin-10 production	6	5.57	0.50574	1	4	0.58	0.00215	0.0828675496688742
GO:0048699	generation of neurons	285	303.82	0.92846	1	48	31.66	0.00225	0.0861513157894737
GO:0030182	neuron differentiation	262	280.42	0.93161	1	45	29.22	0.00229	0.0871098039215686
GO:0009719	response to endogenous stimulus	321	304.94	0.12024	1	48	31.78	0.00242	0.0906576923076923
GO:0014070	response to organic cyclic compound	158	144.85	0.0886	1	27	15.1	0.00243	0.0906576923076923
GO:0070661	leukocyte proliferation	42	39	0.30368	1	11	4.06	0.00241	0.0906576923076923
GO:0010634	positive regulation of epithelial cell m...	30	23.03	0.04549	1	8	2.4	0.00254	0.0935620253164557
GO:0022008	neurogenesis	308	321.65	0.85155	1	50	33.52	0.00254	0.0935620253164557
GO:0006874	cellular calcium ion homeostasis	58	57.2	0.47706	1	14	5.96	0.00256	0.0937056603773585
GO:0030814	regulation of cAMP metabolic process	18	18.2	0.57725	1	7	1.9	0.0026	0.094575
GO:0007611	learning or memory	43	45.31	0.70006	1	12	4.72	0.00265	0.0957950310559006
GO:0045597	positive regulation of cell differentiat...	115	124.43	0.87366	1	24	12.97	0.00268	0.0962814814814815
GO:0007187	G-protein coupled receptor signaling pat...	28	23.4	0.14199	1	8	2.44	0.00281	0.0967704142011834
GO:0007638	mechanosensory behavior	5	2.97	0.13253	1	3	0.31	0.00279	0.0967704142011834
GO:0032613	interleukin-10 production	6	5.94	0.58172	1	4	0.62	0.00278	0.0967704142011834
GO:0032689	negative regulation of interferon-gamma ...	4	2.97	0.34055	1	3	0.31	0.00279	0.0967704142011834
GO:0045909	positive regulation of vasodilation	9	5.94	0.09449	1	4	0.62	0.00278	0.0967704142011834
GO:0048468	cell development	402	412.65	0.76873	1	61	43	0.0028	0.0967704142011834
GO:0055078	sodium ion homeostasis	6	2.97	0.03425	1	3	0.31	0.00279	0.0967704142011834
GO:0045670	regulation of osteoclast differentiation	10	9.66	0.51834	1	5	1.01	0.00284	0.0972282352941176
GO:0002521	leukocyte differentiation	71	77.26	0.83641	1	17	8.05	0.00292	0.0993824561403509
GO:0006811	ion transport	254	260.74	0.72074	1	42	27.17	0.00299	0.101173255813953
GO:1901700	response to oxygen-containing compound	283	268.91	0.13872	1	43	28.02	0.00306	0.102943352601156
GO:0048609	multicellular organismal reproductive pr...	151	147.45	0.37196	1	27	15.37	0.00311	0.104024137931034
GO:0032940	secretion by cell	176	169.74	0.28307	1	30	17.69	0.00317	0.105425142857143
GO:0030335	positive regulation of cell migration	72	65	0.15242	1	15	6.77	0.00322	0.106479545454545
GO:0002573	myeloid leukocyte differentiation	33	34.91	0.69524	1	10	3.64	0.00335	0.109286666666667
GO:0030816	positive regulation of cAMP metabolic pr...	12	10.03	0.27523	1	5	1.05	0.00338	0.109286666666667
GO:0032649	regulation of interferon-gamma productio...	15	10.03	0.03923	1	5	1.05	0.00338	0.109286666666667
GO:0070663	regulation of leukocyte proliferation	31	29.34	0.38991	1	9	3.06	0.00333	0.109286666666667
GO:0043114	regulation of vascular permeability	10	6.31	0.057	1	4	0.66	0.00352	0.111947540983607
GO:0045124	regulation of bone resorption	6	6.31	0.65119	1	4	0.66	0.00352	0.111947540983607
GO:0045933	positive regulation of muscle contractio...	7	6.31	0.45435	1	4	0.66	0.00352	0.111947540983607
GO:0019233	sensory perception of pain	22	14.49	0.01099	0.912285	6	1.51	0.00357	0.112920652173913
GO:0007188	adenylate cyclase-modulating G-protein c...	22	19.31	0.26241	1	7	2.01	0.00366	0.115141621621622
GO:0006323	DNA packaging	41	35.66	0.15201	1	10	3.72	0.0039	0.118137313432836
GO:0006837	serotonin transport	6	3.34	0.07073	1	3	0.35	0.00406	0.118137313432836
GO:0008306	associative learning	15	14.86	0.54096	1	6	1.55	0.00407	0.118137313432836
GO:0032673	regulation of interleukin-4 production	6	3.34	0.07073	1	3	0.35	0.00406	0.118137313432836
GO:0045651	positive regulation of macrophage differ...	3	3.34	0.71077	1	3	0.35	0.00406	0.118137313432836
GO:0045745	positive regulation of G-protein coupled...	6	3.34	0.07073	1	3	0.35	0.00406	0.118137313432836
GO:0045780	positive regulation of bone resorption	4	3.34	0.44517	1	3	0.35	0.00406	0.118137313432836
GO:0046852	positive regulation of bone remodeling	4	3.34	0.44517	1	3	0.35	0.00406	0.118137313432836
GO:0048266	behavioral response to pain	7	3.34	0.01601	1	3	0.35	0.00406	0.118137313432836
GO:0051094	positive regulation of developmental pro...	158	172.71	0.93336	1	30	18	0.00408	0.118137313432836
GO:0051145	smooth muscle cell differentiation	11	10.4	0.47765	1	5	1.08	0.00398	0.118137313432836
GO:0055074	calcium ion homeostasis	60	59.8	0.51689	1	14	6.23	0.00384	0.118137313432836
GO:0071772	response to BMP	6	3.34	0.07073	1	3	0.35	0.00406	0.118137313432836
GO:0071773	cellular response to BMP stimulus	6	3.34	0.07073	1	3	0.35	0.00406	0.118137313432836
GO:0072503	cellular divalent inorganic cation homeo...	59	59.8	0.582	1	14	6.23	0.00384	0.118137313432836
GO:2000147	positive regulation of cell motility	73	66.11	0.15865	1	15	6.89	0.00379	0.118137313432836
GO:0050673	epithelial cell proliferation	67	66.86	0.51954	1	15	6.97	0.00421	0.12129801980198
GO:0006937	regulation of muscle contraction	23	30.46	0.9682	1	9	3.17	0.00428	0.122707389162562
GO:0007616	long-term memory	8	6.69	0.33946	1	4	0.7	0.00439	0.125244117647059
GO:0052652	cyclic purine nucleotide metabolic proce...	22	20.06	0.3383	1	7	2.09	0.00454	0.128266019417476
GO:0097529	myeloid leukocyte migration	23	20.06	0.24327	1	7	2.09	0.00454	0.128266019417476
GO:0007193	adenylate cyclase-inhibiting G-protein c...	12	10.77	0.38399	1	5	1.12	0.00466	0.130390384615385
GO:0060563	neuroepithelial cell differentiation	16	10.77	0.03629	1	5	1.12	0.00466	0.130390384615385
GO:0046651	lymphocyte proliferation	41	36.77	0.21684	1	10	3.83	0.00486	0.135335885167464
GO:0051272	positive regulation of cellular componen...	74	67.97	0.19608	1	15	7.08	0.0049	0.1358
GO:0009190	cyclic nucleotide biosynthetic process	22	20.43	0.37814	1	7	2.13	0.00503	0.138087735849057
GO:0043112	receptor metabolic process	37	31.2	0.11534	1	9	3.25	0.00503	0.138087735849057
GO:0007586	digestion	21	15.6	0.06012	1	6	1.63	0.00521	0.140380555555556
GO:0030817	regulation of cAMP biosynthetic process	15	15.6	0.63277	1	6	1.63	0.00521	0.140380555555556
GO:0045639	positive regulation of myeloid cell diff...	13	15.6	0.83938	1	6	1.63	0.00521	0.140380555555556
GO:1901342	regulation of vasculature development	47	43.09	0.25319	1	11	4.49	0.00521	0.140380555555556
GO:0001755	neural crest cell migration	11	7.06	0.0531	1	4	0.74	0.00539	0.143383636363636
GO:0019935	cyclic-nucleotide-mediated signaling	12	11.14	0.44003	1	5	1.16	0.00542	0.143383636363636
GO:0032609	interferon-gamma production	17	11.14	0.02295	1	5	1.16	0.00542	0.143383636363636
GO:0046850	regulation of bone remodeling	8	7.06	0.40928	1	4	0.74	0.00539	0.143383636363636
GO:0032943	mononuclear cell proliferation	41	37.51	0.26655	1	10	3.91	0.0056	0.144984955752212
GO:0042730	fibrinolysis	6	3.71	0.12235	1	3	0.39	0.00563	0.144984955752212
GO:0042755	eating behavior	7	3.71	0.03632	1	3	0.39	0.00563	0.144984955752212
GO:0045671	negative regulation of osteoclast differ...	5	3.71	0.29719	1	3	0.39	0.00563	0.144984955752212
GO:0050850	positive regulation of calcium-mediated ...	7	3.71	0.03632	1	3	0.39	0.00563	0.144984955752212
GO:0098900	regulation of action potential	6	3.71	0.12235	1	3	0.39	0.00563	0.144984955752212
GO:0040017	positive regulation of locomotion	76	69.08	0.16274	1	15	7.2	0.00569	0.1455
GO:0050890	cognition	47	49.77	0.72027	1	12	5.19	0.0057	0.1455
GO:0001525	angiogenesis	87	89.51	0.65616	1	18	9.33	0.00578	0.146897816593886
GO:0003073	regulation of systemic arterial blood pr...	19	15.97	0.2106	1	6	1.66	0.00586	0.14828347826087
GO:0001775	cell activation	169	169.74	0.54743	1	29	17.69	0.00593	0.149405194805195
GO:0050678	regulation of epithelial cell proliferat...	60	56.46	0.30155	1	13	5.88	0.00602	0.151018965517241
GO:0007416	synapse assembly	20	21.17	0.67349	1	7	2.21	0.00614	0.153368240343348
GO:0030334	regulation of cell migration	122	118.48	0.35964	1	22	12.35	0.00622	0.154702564102564
GO:0051017	actin filament bundle assembly	30	26.74	0.24814	1	8	2.79	0.00643	0.158570338983051
GO:0061572	actin filament bundle organization	30	26.74	0.24814	1	8	2.79	0.00643	0.158570338983051
GO:0006171	cAMP biosynthetic process	16	16.34	0.59888	1	6	1.7	0.00657	0.158661410788382
GO:0007218	neuropeptide signaling pathway	21	16.34	0.09799	1	6	1.7	0.00657	0.158661410788382
GO:0030316	osteoclast differentiation	17	16.34	0.47508	1	6	1.7	0.00657	0.158661410788382
GO:0071398	cellular response to fatty acid	10	7.43	0.16819	1	4	0.77	0.00654	0.158661410788382
GO:0072507	divalent inorganic cation homeostasis	63	63.51	0.56169	1	14	6.62	0.00653	0.158661410788382
GO:0033993	response to lipid	135	134.08	0.47982	1	24	13.97	0.00683	0.16425867768595
GO:0006898	receptor-mediated endocytosis	38	38.63	0.58777	1	10	4.03	0.00687	0.164540740740741
GO:0030801	positive regulation of cyclic nucleotide...	15	11.89	0.16866	1	5	1.24	0.00719	0.171274285714286
GO:0032844	regulation of homeostatic process	69	64.26	0.24913	1	14	6.7	0.00721	0.171274285714286
GO:0019722	calcium-mediated signaling	25	21.91	0.24061	1	7	2.28	0.00742	0.173907142857143
GO:0030799	regulation of cyclic nucleotide metaboli...	24	21.91	0.33086	1	7	2.28	0.00742	0.173907142857143
GO:0035886	vascular smooth muscle cell differentiat...	7	4.09	0.06826	1	3	0.43	0.00753	0.173907142857143
GO:0051046	regulation of secretion	113	98.8	0.03977	1	19	10.3	0.00742	0.173907142857143
GO:0051953	negative regulation of amine transport	7	4.09	0.06826	1	3	0.43	0.00753	0.173907142857143
GO:0072358	cardiovascular system development	197	203.54	0.73846	1	33	21.21	0.0075	0.173907142857143
GO:0072359	circulatory system development	197	203.54	0.73846	1	33	21.21	0.0075	0.173907142857143
GO:0006333	chromatin assembly or disassembly	44	33.43	0.0146	0.999670588235294	9	3.48	0.00788	0.17504427480916
GO:0003044	regulation of systemic arterial blood pr...	9	7.8	0.36956	1	4	0.81	0.00784	0.17504427480916
GO:0009582	detection of abiotic stimulus	37	33.43	0.24887	1	9	3.48	0.00788	0.17504427480916
GO:0030318	melanocyte differentiation	13	7.8	0.01838	1	4	0.81	0.00784	0.17504427480916
GO:0040012	regulation of locomotion	143	135.57	0.22152	1	24	14.13	0.00779	0.17504427480916
GO:0044708	single-organism behavior	73	78.37	0.80062	1	16	8.17	0.00782	0.17504427480916
GO:0045600	positive regulation of fat cell differen...	8	7.8	0.54601	1	4	0.81	0.00784	0.17504427480916
GO:0045765	regulation of angiogenesis	43	39.37	0.26196	1	10	4.1	0.00784	0.17504427480916
GO:0050982	detection of mechanical stimulus	10	7.8	0.21899	1	4	0.81	0.00784	0.17504427480916
GO:0051937	catecholamine transport	11	7.8	0.1123	1	4	0.81	0.00784	0.17504427480916
GO:0061564	axon development	146	150.8	0.70985	1	26	15.72	0.00799	0.176812927756654
GO:0007154	cell communication	1269	1271.38	0.55015	1	155	132.49	0.00816	0.179212075471698
GO:0045619	regulation of lymphocyte differentiation	18	22.29	0.90175	1	7	2.32	0.00813	0.179212075471698
GO:0050670	regulation of lymphocyte proliferation	30	27.86	0.34368	1	8	2.9	0.00821	0.179632330827068
GO:0009636	response to toxic substance	46	33.8	0.00597	0.77212	9	3.52	0.00846	0.183037918215613
GO:0007166	cell surface receptor signaling pathway	610	596.5	0.23107	1	80	62.16	0.00842	0.183037918215613
GO:0043627	response to estrogen	35	33.8	0.43583	1	9	3.52	0.00846	0.183037918215613
GO:0046883	regulation of hormone secretion	52	46.06	0.15432	1	11	4.8	0.00853	0.183868888888889
GO:0048666	neuron development	221	237.34	0.92362	1	37	24.73	0.00878	0.188559409594096
GO:0001764	neuron migration	24	28.23	0.87079	1	8	2.94	0.00887	0.189096703296703
GO:0032944	regulation of mononuclear cell prolifera...	30	28.23	0.37752	1	8	2.94	0.00887	0.189096703296703
GO:0045580	regulation of T cell differentiation	13	17.46	0.93588	1	6	1.82	0.00907	0.192654744525547
GO:0009725	response to hormone	186	175.68	0.169	1	29	18.31	0.00939	0.198726545454545
GO:0031175	neuron projection development	197	214.68	0.94736	1	34	22.37	0.00943	0.19885
GO:0007626	locomotory behavior	34	40.49	0.91951	1	10	4.22	0.00948	0.199182671480144
GO:0002437	inflammatory response to antigenic stimu...	6	4.46	0.2621	1	3	0.46	0.00975	0.199309473684211
GO:0002828	regulation of type 2 immune response	5	4.46	0.47928	1	3	0.46	0.00975	0.199309473684211
GO:0003081	regulation of systemic arterial blood pr...	6	4.46	0.2621	1	3	0.46	0.00975	0.199309473684211
GO:0031344	regulation of cell projection organizati...	93	94.34	0.59374	1	18	9.83	0.00976	0.199309473684211
GO:0032103	positive regulation of response to exter...	43	34.54	0.04439	1	9	3.6	0.00971	0.199309473684211
GO:0032633	interleukin-4 production	8	4.46	0.0367	1	3	0.46	0.00975	0.199309473684211
GO:0046058	cAMP metabolic process	21	23.03	0.74532	1	7	2.4	0.00969	0.199309473684211
GO:0060986	endocrine hormone secretion	5	4.46	0.47928	1	3	0.46	0.00975	0.199309473684211
GO:0065008	regulation of biological quality	654	688.62	0.96996	1	90	71.76	0.01012	0.205938461538462
GO:0034728	nucleosome organization	35	28.97	0.09761	1	8	3.02	0.01032	0.209276655052265
GO:0042311	vasodilation	21	13	0.00495	0.748285714285714	5	1.35	0.01055	0.209559726962457
GO:0050731	positive regulation of peptidyl-tyrosine...	33	23.4	0.00951	0.887339130434783	7	2.44	0.01055	0.209559726962457
GO:0030595	leukocyte chemotaxis	26	23.4	0.28886	1	7	2.44	0.01055	0.209559726962457
GO:0032675	regulation of interleukin-6 production	17	13	0.11102	1	5	1.35	0.01055	0.209559726962457
GO:0045981	positive regulation of nucleotide metabo...	17	13	0.11102	1	5	1.35	0.01055	0.209559726962457
GO:1900544	positive regulation of purine nucleotide...	17	13	0.11102	1	5	1.35	0.01055	0.209559726962457
GO:0007409	axonogenesis	142	146.71	0.70923	1	25	15.29	0.01059	0.209638775510204
GO:0023052	signaling	1249	1252.44	0.56872	1	152	130.52	0.01078	0.211958108108108
GO:0044700	single organism signaling	1249	1252.44	0.56872	1	152	130.52	0.01078	0.211958108108108
GO:0031644	regulation of neurological system proces...	12	8.54	0.1021	1	4	0.89	0.01091	0.212361872909699
GO:0032570	response to progesterone	10	8.54	0.33438	1	4	0.89	0.01091	0.212361872909699
GO:0042312	regulation of vasodilation	14	8.54	0.01763	1	4	0.89	0.01091	0.212361872909699
GO:0001944	vasculature development	127	132.23	0.73802	1	23	13.78	0.01109	0.214106622516556
GO:0009187	cyclic nucleotide metabolic process	30	29.34	0.48137	1	8	3.06	0.01111	0.214106622516556
GO:0070665	positive regulation of leukocyte prolife...	21	18.2	0.24572	1	6	1.9	0.01108	0.214106622516556
GO:0051179	localization	1131	1161.07	0.91537	1	142	121	0.01117	0.214552475247525
GO:1901654	response to ketone	23	23.77	0.62537	1	7	2.48	0.01147	0.219590131578947
GO:0007411	axon guidance	106	103.26	0.38695	1	19	10.76	0.0116	0.219908794788274
GO:0048589	developmental growth	68	67.97	0.52641	1	14	7.08	0.01155	0.219908794788274
GO:0097485	neuron projection guidance	106	103.26	0.38695	1	19	10.76	0.0116	0.219908794788274
GO:0006812	cation transport	165	171.6	0.75748	1	28	17.88	0.01227	0.223371962616822
GO:0007600	sensory perception	94	82.08	0.05484	1	16	8.55	0.0119	0.223371962616822
GO:0009617	response to bacterium	71	61.66	0.07682	1	13	6.43	0.01223	0.223371962616822
GO:0030802	regulation of cyclic nucleotide biosynth...	20	18.57	0.3883	1	6	1.94	0.01219	0.223371962616822
GO:0031338	regulation of vesicle fusion	7	4.83	0.168	1	3	0.5	0.01232	0.223371962616822
GO:0032635	interleukin-6 production	17	13.37	0.14017	1	5	1.39	0.01187	0.223371962616822
GO:0034105	positive regulation of tissue remodeling	4	4.83	0.77317	1	3	0.5	0.01232	0.223371962616822
GO:0042430	indole-containing compound metabolic pro...	5	4.83	0.56462	1	3	0.5	0.01232	0.223371962616822
GO:0042472	inner ear morphogenesis	16	18.57	0.81556	1	6	1.94	0.01219	0.223371962616822
GO:0045649	regulation of macrophage differentiation	6	4.83	0.34275	1	3	0.5	0.01232	0.223371962616822
GO:0045777	positive regulation of blood pressure	5	4.83	0.56462	1	3	0.5	0.01232	0.223371962616822
GO:0051050	positive regulation of transport	130	125.91	0.33936	1	22	13.12	0.01223	0.223371962616822
GO:1901020	negative regulation of calcium ion trans...	5	4.83	0.56462	1	3	0.5	0.01232	0.223371962616822
GO:2000145	regulation of cell motility	130	125.54	0.32377	1	22	13.08	0.01184	0.223371962616822
GO:0050931	pigment cell differentiation	15	8.91	0.01018	0.887339130434783	4	0.93	0.0127	0.226036697247706
GO:0007565	female pregnancy	30	36.03	0.91746	1	9	3.75	0.01261	0.226036697247706
GO:0019933	cAMP-mediated signaling	9	8.91	0.56224	1	4	0.93	0.0127	0.226036697247706
GO:0032655	regulation of interleukin-12 production	13	8.91	0.06666	1	4	0.93	0.0127	0.226036697247706
GO:0044763	single-organism cellular process	2663	2638.22	0.12496	1	294	274.94	0.01258	0.226036697247706
GO:0046637	regulation of alpha-beta T cell differen...	9	8.91	0.56224	1	4	0.93	0.0127	0.226036697247706
GO:0043117	positive regulation of vascular permeabi...	5	1.86	0.00706	0.821784	2	0.19	0.01383	0.226097191011236
GO:0001568	blood vessel development	120	126.66	0.79241	1	22	13.2	0.01302	0.226097191011236
GO:0001765	membrane raft assembly	3	1.86	0.26929	1	2	0.19	0.01383	0.226097191011236
GO:0002281	macrophage activation involved in immune...	2	1.86	0.612	1	2	0.19	0.01383	0.226097191011236
GO:0002438	acute inflammatory response to antigenic...	2	1.86	0.612	1	2	0.19	0.01383	0.226097191011236
GO:0002576	platelet degranulation	20	18.94	0.43101	1	6	1.97	0.01338	0.226097191011236
GO:0002645	positive regulation of tolerance inducti...	2	1.86	0.612	1	2	0.19	0.01383	0.226097191011236
GO:0002674	negative regulation of acute inflammator...	3	1.86	0.26929	1	2	0.19	0.01383	0.226097191011236
GO:0002823	negative regulation of adaptive immune r...	3	1.86	0.26929	1	2	0.19	0.01383	0.226097191011236
GO:0007217	tachykinin receptor signaling pathway	4	1.86	0.06683	1	2	0.19	0.01383	0.226097191011236
GO:0010033	response to organic substance	569	545.99	0.09381	1	73	56.9	0.01284	0.226097191011236
GO:0010459	negative regulation of heart rate	3	1.86	0.26929	1	2	0.19	0.01383	0.226097191011236
GO:0010976	positive regulation of neuron projection...	21	18.94	0.32211	1	6	1.97	0.01338	0.226097191011236
GO:0031223	auditory behavior	4	1.86	0.06683	1	2	0.19	0.01383	0.226097191011236
GO:0031946	regulation of glucocorticoid biosyntheti...	2	1.86	0.612	1	2	0.19	0.01383	0.226097191011236
GO:0032230	positive regulation of synaptic transmis...	2	1.86	0.612	1	2	0.19	0.01383	0.226097191011236
GO:0032616	interleukin-13 production	2	1.86	0.612	1	2	0.19	0.01383	0.226097191011236
GO:0032656	regulation of interleukin-13 production	2	1.86	0.612	1	2	0.19	0.01383	0.226097191011236
GO:0043379	memory T cell differentiation	2	1.86	0.612	1	2	0.19	0.01383	0.226097191011236
GO:0043380	regulation of memory T cell differentiat...	2	1.86	0.612	1	2	0.19	0.01383	0.226097191011236
GO:0048241	epinephrine transport	2	1.86	0.612	1	2	0.19	0.01383	0.226097191011236
GO:0048242	epinephrine secretion	2	1.86	0.612	1	2	0.19	0.01383	0.226097191011236
GO:0050795	regulation of behavior	37	30.46	0.08383	1	8	3.17	0.01374	0.226097191011236
GO:0051048	negative regulation of secretion	30	24.51	0.1022	1	7	2.55	0.01346	0.226097191011236
GO:0060073	micturition	2	1.86	0.612	1	2	0.19	0.01383	0.226097191011236
GO:0060456	positive regulation of digestive system ...	3	1.86	0.26929	1	2	0.19	0.01383	0.226097191011236
GO:0070365	hepatocyte differentiation	3	1.86	0.26929	1	2	0.19	0.01383	0.226097191011236
GO:1901522	positive regulation of transcription fro...	2	1.86	0.612	1	2	0.19	0.01383	0.226097191011236
GO:2000831	regulation of steroid hormone secretion	3	1.86	0.26929	1	2	0.19	0.01383	0.226097191011236
GO:0006816	calcium ion transport	68	62.77	0.22295	1	13	6.54	0.01405	0.229050420168067
GO:0007417	central nervous system development	212	189.43	0.01934	1	30	19.74	0.01433	0.232962569832402
GO:0007588	excretion	11	9.29	0.30312	1	4	0.97	0.01467	0.234558791208791
GO:0030593	neutrophil chemotaxis	10	9.29	0.45763	1	4	0.97	0.01467	0.234558791208791
GO:0030819	positive regulation of cAMP biosynthetic...	11	9.29	0.30312	1	4	0.97	0.01467	0.234558791208791
GO:0032615	interleukin-12 production	13	9.29	0.09296	1	4	0.97	0.01467	0.234558791208791
GO:0045664	regulation of neuron differentiation	92	98.43	0.81376	1	18	10.26	0.01463	0.234558791208791
GO:1990266	neutrophil migration	10	9.29	0.45763	1	4	0.97	0.01467	0.234558791208791
GO:0021954	central nervous system neuron developmen...	18	14.11	0.128	1	5	1.47	0.01485	0.23549591280654
GO:0046632	alpha-beta T cell differentiation	13	14.11	0.70255	1	5	1.47	0.01485	0.23549591280654
GO:0055082	cellular chemical homeostasis	110	105.86	0.3237	1	19	11.03	0.01479	0.23549591280654
GO:0043370	regulation of CD4-positive, alpha-beta T...	6	5.2	0.42515	1	3	0.54	0.01524	0.240370731707317
GO:0050974	detection of mechanical stimulus involve...	6	5.2	0.42515	1	3	0.54	0.01524	0.240370731707317
GO:0044702	single organism reproductive process	191	190.91	0.51395	1	30	19.9	0.01582	0.248844324324324
GO:0001817	regulation of cytokine production	108	92.11	0.02099	1	17	9.6	0.01601	0.249807506702413
GO:0030808	regulation of nucleotide biosynthetic pr...	23	19.69	0.21003	1	6	2.05	0.01599	0.249807506702413
GO:1900371	regulation of purine nucleotide biosynth...	23	19.69	0.21003	1	6	2.05	0.01599	0.249807506702413
GO:0002275	myeloid cell activation involved in immu...	11	9.66	0.3605	1	4	1.01	0.01682	0.258974603174603
GO:0014031	mesenchymal cell development	37	31.57	0.13359	1	8	3.29	0.0168	0.258974603174603
GO:0042445	hormone metabolic process	32	31.57	0.50256	1	8	3.29	0.0168	0.258974603174603
GO:0050679	positive regulation of epithelial cell p...	37	31.57	0.13359	1	8	3.29	0.0168	0.258974603174603
GO:0051496	positive regulation of stress fiber asse...	10	9.66	0.51834	1	4	1.01	0.01682	0.258974603174603
GO:0001935	endothelial cell proliferation	27	25.63	0.40988	1	7	2.67	0.01691	0.259673350923483
GO:0001819	positive regulation of cytokine producti...	64	57.57	0.16016	1	12	6	0.01709	0.261746842105263
GO:0042129	regulation of T cell proliferation	21	20.06	0.44558	1	6	2.09	0.01742	0.266100787401575
GO:0002532	production of molecular mediator involve...	11	5.57	0.00482	0.748285714285714	3	0.58	0.01851	0.274117557251908
GO:0046006	regulation of activated T cell prolifera...	11	5.57	0.00482	0.748285714285714	3	0.58	0.01851	0.274117557251908
GO:0001539	ciliary or bacterial-type flagellar moti...	6	5.57	0.50574	1	3	0.58	0.01851	0.274117557251908
GO:0002090	regulation of receptor internalization	7	5.57	0.30428	1	3	0.58	0.01851	0.274117557251908
GO:0003014	renal system process	18	14.86	0.19217	1	5	1.55	0.01828	0.274117557251908
GO:0009072	aromatic amino acid family metabolic pro...	7	5.57	0.30428	1	3	0.58	0.01851	0.274117557251908
GO:0010922	positive regulation of phosphatase activ...	8	5.57	0.15129	1	3	0.58	0.01851	0.274117557251908
GO:0030003	cellular cation homeostasis	90	86.17	0.32194	1	16	8.98	0.01815	0.274117557251908
GO:0030195	negative regulation of blood coagulation	7	5.57	0.30428	1	3	0.58	0.01851	0.274117557251908
GO:0030278	regulation of ossification	37	38.26	0.6377	1	9	3.99	0.01812	0.274117557251908
GO:0051130	positive regulation of cellular componen...	166	169.37	0.6483	1	27	17.65	0.01817	0.274117557251908
GO:1900047	negative regulation of hemostasis	7	5.57	0.30428	1	3	0.58	0.01851	0.274117557251908
GO:0002643	regulation of tolerance induction	3	2.23	0.39658	1	2	0.23	0.02021	0.276758117647059
GO:0002707	negative regulation of lymphocyte mediat...	3	2.23	0.39658	1	2	0.23	0.02021	0.276758117647059
GO:0006875	cellular metal ion homeostasis	81	79.48	0.44	1	15	8.28	0.01908	0.276758117647059
GO:0009887	organ morphogenesis	156	170.85	0.93618	1	27	17.81	0.02011	0.276758117647059
GO:0010975	regulation of neuron projection developm...	70	72.8	0.68716	1	14	7.59	0.01996	0.276758117647059
GO:0014848	urinary tract smooth muscle contraction	4	2.23	0.14201	1	2	0.23	0.02021	0.276758117647059
GO:0014866	skeletal myofibril assembly	3	2.23	0.39658	1	2	0.23	0.02021	0.276758117647059
GO:0021534	cell proliferation in hindbrain	5	2.23	0.02925	1	2	0.23	0.02021	0.276758117647059
GO:0021924	cell proliferation in external granule l...	5	2.23	0.02925	1	2	0.23	0.02021	0.276758117647059
GO:0021930	cerebellar granule cell precursor prolif...	5	2.23	0.02925	1	2	0.23	0.02021	0.276758117647059
GO:0032098	regulation of appetite	5	2.23	0.02925	1	2	0.23	0.02021	0.276758117647059
GO:0032368	regulation of lipid transport	19	15.23	0.14489	1	5	1.59	0.02018	0.276758117647059
GO:0032703	negative regulation of interleukin-2 pro...	3	2.23	0.39658	1	2	0.23	0.02021	0.276758117647059
GO:0034103	regulation of tissue remodeling	10	10.03	0.57671	1	4	1.05	0.01916	0.276758117647059
GO:0035929	steroid hormone secretion	3	2.23	0.39658	1	2	0.23	0.02021	0.276758117647059
GO:0042428	serotonin metabolic process	2	2.23	0.71971	1	2	0.23	0.02021	0.276758117647059
GO:0042471	ear morphogenesis	17	20.43	0.86486	1	6	2.13	0.01894	0.276758117647059
GO:0045778	positive regulation of ossification	9	10.03	0.72484	1	4	1.05	0.01916	0.276758117647059
GO:0045955	negative regulation of calcium ion-depen...	4	2.23	0.14201	1	2	0.23	0.02021	0.276758117647059
GO:0046541	saliva secretion	4	2.23	0.14201	1	2	0.23	0.02021	0.276758117647059
GO:0046641	positive regulation of alpha-beta T cell...	3	2.23	0.39658	1	2	0.23	0.02021	0.276758117647059
GO:0048514	blood vessel morphogenesis	102	109.2	0.82717	1	19	11.38	0.01986	0.276758117647059
GO:0048739	cardiac muscle fiber development	4	2.23	0.14201	1	2	0.23	0.02021	0.276758117647059
GO:0051917	regulation of fibrinolysis	4	2.23	0.14201	1	2	0.23	0.02021	0.276758117647059
GO:0060394	negative regulation of pathway-restricte...	2	2.23	0.71971	1	2	0.23	0.02021	0.276758117647059
GO:0070838	divalent metal ion transport	71	65.37	0.20904	1	13	6.81	0.01909	0.276758117647059
GO:0071695	anatomical structure maturation	11	10.03	0.41912	1	4	1.05	0.01916	0.276758117647059
GO:0072189	ureter development	4	2.23	0.14201	1	2	0.23	0.02021	0.276758117647059
GO:0097084	vascular smooth muscle cell development	4	2.23	0.14201	1	2	0.23	0.02021	0.276758117647059
GO:1900745	positive regulation of p38MAPK cascade	3	2.23	0.39658	1	2	0.23	0.02021	0.276758117647059
GO:1901160	primary amino compound metabolic process	2	2.23	0.71971	1	2	0.23	0.02021	0.276758117647059
GO:2001214	positive regulation of vasculogenesis	4	2.23	0.14201	1	2	0.23	0.02021	0.276758117647059
GO:0065004	protein-DNA complex assembly	44	32.69	0.00903	0.887339130434783	8	3.41	0.02033	0.277097423887588
GO:0045637	regulation of myeloid cell differentiati...	32	32.69	0.60013	1	8	3.41	0.02033	0.277097423887588
GO:0002703	regulation of leukocyte mediated immunit...	23	20.8	0.31552	1	6	2.17	0.02055	0.27879020979021
GO:0070374	positive regulation of ERK1 and ERK2 cas...	22	20.8	0.41865	1	6	2.17	0.02055	0.27879020979021
GO:0072511	divalent inorganic cation transport	72	66.11	0.19901	1	13	6.89	0.02075	0.280848837209302
GO:0006873	cellular ion homeostasis	92	87.66	0.29868	1	16	9.13	0.02096	0.282128868360277
GO:0019953	sexual reproduction	136	132.6	0.37153	1	22	13.82	0.02099	0.282128868360277
GO:0042098	T cell proliferation	29	26.74	0.33057	1	7	2.79	0.02094	0.282128868360277
GO:0016337	cell-cell adhesion	87	95.08	0.8701	1	17	9.91	0.02117	0.283892626728111
GO:0009653	anatomical structure morphogenesis	516	541.53	0.93737	1	71	56.43	0.02143	0.286718620689655
GO:0022600	digestive system process	13	10.4	0.20399	1	4	1.08	0.02169	0.287553075170843
GO:0032233	positive regulation of actin filament bu...	11	10.4	0.47765	1	4	1.08	0.02169	0.287553075170843
GO:0045761	regulation of adenylate cyclase activity	9	10.4	0.76893	1	4	1.08	0.02169	0.287553075170843
GO:0051489	regulation of filopodium assembly	10	10.4	0.63174	1	4	1.08	0.02169	0.287553075170843
GO:0032755	positive regulation of interleukin-6 pro...	11	5.94	0.01026	0.887339130434783	3	0.62	0.02214	0.290868623024831
GO:0001990	regulation of systemic arterial blood pr...	6	5.94	0.58172	1	3	0.62	0.02214	0.290868623024831
GO:0015701	bicarbonate transport	10	5.94	0.03488	1	3	0.62	0.02214	0.290868623024831
GO:2000514	regulation of CD4-positive, alpha-beta T...	7	5.94	0.3791	1	3	0.62	0.02214	0.290868623024831
GO:0032231	regulation of actin filament bundle asse...	19	15.6	0.17617	1	5	1.63	0.0222	0.291
GO:0051270	regulation of cellular component movemen...	141	141.14	0.52595	1	23	14.71	0.02235	0.292307865168539
GO:0048545	response to steroid hormone	66	66.86	0.58117	1	13	6.97	0.02252	0.293870852017937
GO:0048762	mesenchymal cell differentiation	39	33.43	0.13353	1	8	3.48	0.02295	0.298145089285714
GO:0060326	cell chemotaxis	37	33.43	0.24887	1	8	3.48	0.02295	0.298145089285714
GO:0008542	visual learning	10	10.77	0.68272	1	4	1.12	0.02441	0.310188209606987
GO:0009913	epidermal cell differentiation	32	27.49	0.16595	1	7	2.86	0.02397	0.310188209606987
GO:0010595	positive regulation of endothelial cell ...	19	15.97	0.2106	1	5	1.66	0.02435	0.310188209606987
GO:0010977	negative regulation of neuron projection...	11	10.77	0.53489	1	4	1.12	0.02441	0.310188209606987
GO:0014032	neural crest cell development	15	10.77	0.07737	1	4	1.12	0.02441	0.310188209606987
GO:0030804	positive regulation of cyclic nucleotide...	14	10.77	0.14702	1	4	1.12	0.02441	0.310188209606987
GO:0042475	odontogenesis of dentin-containing tooth	17	15.97	0.42852	1	5	1.66	0.02435	0.310188209606987
GO:0046849	bone remodeling	18	15.97	0.31092	1	5	1.66	0.02435	0.310188209606987
GO:0048661	positive regulation of smooth muscle cel...	14	10.77	0.14702	1	4	1.12	0.02441	0.310188209606987
GO:1901214	regulation of neuron death	56	46.8	0.05432	1	10	4.88	0.02414	0.310188209606987
GO:0014850	response to muscle activity	6	2.6	0.0125	0.912285	2	0.27	0.02758	0.322320481927711
GO:0002283	neutrophil activation involved in immune...	2	2.6	0.80096	1	2	0.27	0.02758	0.322320481927711
GO:0002762	negative regulation of myeloid leukocyte...	9	6.31	0.13666	1	3	0.66	0.02613	0.322320481927711
GO:0002820	negative regulation of adaptive immune r...	5	2.6	0.07111	1	2	0.27	0.02758	0.322320481927711
GO:0006704	glucocorticoid biosynthetic process	3	2.6	0.5166	1	2	0.27	0.02758	0.322320481927711
GO:0006887	exocytosis	77	75.4	0.4335	1	14	7.86	0.02608	0.322320481927711
GO:0021794	thalamus development	4	2.6	0.23654	1	2	0.27	0.02758	0.322320481927711
GO:0021952	central nervous system projection neuron...	8	6.31	0.27159	1	3	0.66	0.02613	0.322320481927711
GO:0030225	macrophage differentiation	8	6.31	0.27159	1	3	0.66	0.02613	0.322320481927711
GO:0031340	positive regulation of vesicle fusion	3	2.6	0.5166	1	2	0.27	0.02758	0.322320481927711
GO:0031424	keratinization	3	2.6	0.5166	1	2	0.27	0.02758	0.322320481927711
GO:0031943	regulation of glucocorticoid metabolic p...	3	2.6	0.5166	1	2	0.27	0.02758	0.322320481927711
GO:0032413	negative regulation of ion transmembrane...	6	6.31	0.65119	1	3	0.66	0.02613	0.322320481927711
GO:0032733	positive regulation of interleukin-10 pr...	3	2.6	0.5166	1	2	0.27	0.02758	0.322320481927711
GO:0033604	negative regulation of catecholamine sec...	4	2.6	0.23654	1	2	0.27	0.02758	0.322320481927711
GO:0035640	exploration behavior	3	2.6	0.5166	1	2	0.27	0.02758	0.322320481927711
GO:0042035	regulation of cytokine biosynthetic proc...	21	16.34	0.09799	1	5	1.7	0.02663	0.322320481927711
GO:0043278	response to morphine	10	6.31	0.057	1	3	0.66	0.02613	0.322320481927711
GO:0043312	neutrophil degranulation	2	2.6	0.80096	1	2	0.27	0.02758	0.322320481927711
GO:0045321	leukocyte activation	118	120.34	0.62854	1	20	12.54	0.02655	0.322320481927711
GO:0045453	bone resorption	11	11.14	0.58981	1	4	1.16	0.02733	0.322320481927711
GO:0045620	negative regulation of lymphocyte differ...	9	6.31	0.13666	1	3	0.66	0.02613	0.322320481927711
GO:0045741	positive regulation of epidermal growth ...	4	2.6	0.23654	1	2	0.27	0.02758	0.322320481927711
GO:0048066	developmental pigmentation	17	11.14	0.02295	1	4	1.16	0.02733	0.322320481927711
GO:0048660	regulation of smooth muscle cell prolife...	21	16.34	0.09799	1	5	1.7	0.02663	0.322320481927711
GO:0048671	negative regulation of collateral sprout...	5	2.6	0.07111	1	2	0.27	0.02758	0.322320481927711
GO:0048846	axon extension involved in axon guidance	10	6.31	0.057	1	3	0.66	0.02613	0.322320481927711
GO:0050808	synapse organization	32	40.86	0.97008	1	9	4.26	0.02655	0.322320481927711
GO:0051093	negative regulation of developmental pro...	139	135.57	0.37165	1	22	14.13	0.02618	0.322320481927711
GO:0051099	positive regulation of binding	29	21.91	0.03908	1	6	2.28	0.02591	0.322320481927711
GO:0051482	positive regulation of cytosolic calcium...	5	2.6	0.07111	1	2	0.27	0.02758	0.322320481927711
GO:0051924	regulation of calcium ion transport	38	34.17	0.23396	1	8	3.56	0.0258	0.322320481927711
GO:0060134	prepulse inhibition	3	2.6	0.5166	1	2	0.27	0.02758	0.322320481927711
GO:0070884	regulation of calcineurin-NFAT signaling...	4	2.6	0.23654	1	2	0.27	0.02758	0.322320481927711
GO:0071526	semaphorin-plexin signaling pathway	8	6.31	0.27159	1	3	0.66	0.02613	0.322320481927711
GO:0071621	granulocyte chemotaxis	13	11.14	0.29992	1	4	1.16	0.02733	0.322320481927711
GO:0098542	defense response to other organism	65	54.23	0.0392	1	11	5.65	0.02613	0.322320481927711
GO:1900744	regulation of p38MAPK cascade	3	2.6	0.5166	1	2	0.27	0.02758	0.322320481927711
GO:1901213	regulation of transcription from RNA pol...	4	2.6	0.23654	1	2	0.27	0.02758	0.322320481927711
GO:1902284	neuron projection extension involved in ...	10	6.31	0.057	1	3	0.66	0.02613	0.322320481927711
GO:0001936	regulation of endothelial cell prolifera...	25	22.29	0.27411	1	6	2.32	0.02788	0.325173547094188
GO:0070997	neuron death	66	54.97	0.03659	1	11	5.73	0.02852	0.3319728
GO:0002263	cell activation involved in immune respo...	31	28.6	0.32361	1	7	2.98	0.02906	0.336910756972112
GO:0002366	leukocyte activation involved in immune ...	31	28.6	0.32361	1	7	2.98	0.02906	0.336910756972112
GO:0002443	leukocyte mediated immunity	46	41.6	0.22052	1	9	4.34	0.0294	0.340174950298211
GO:0030279	negative regulation of ossification	12	6.69	0.01052	0.887339130434783	3	0.7	0.03048	0.341701153846154
GO:0050798	activated T cell proliferation	12	6.69	0.01052	0.887339130434783	3	0.7	0.03048	0.341701153846154
GO:0002548	monocyte chemotaxis	8	6.69	0.33946	1	3	0.7	0.03048	0.341701153846154
GO:0010562	positive regulation of phosphorus metabo...	189	193.14	0.66636	1	29	20.13	0.02996	0.341701153846154
GO:0014072	response to isoquinoline alkaloid	10	6.69	0.08657	1	3	0.7	0.03048	0.341701153846154
GO:0030217	T cell differentiation	27	35.29	0.97148	1	8	3.68	0.03053	0.341701153846154
GO:0030810	positive regulation of nucleotide biosyn...	16	11.51	0.07071	1	4	1.2	0.03045	0.341701153846154
GO:0031279	regulation of cyclase activity	10	11.51	0.77088	1	4	1.2	0.03045	0.341701153846154
GO:0040036	regulation of fibroblast growth factor r...	6	6.69	0.71305	1	3	0.7	0.03048	0.341701153846154
GO:0045582	positive regulation of T cell differenti...	9	11.51	0.87024	1	4	1.2	0.03045	0.341701153846154
GO:0045937	positive regulation of phosphate metabol...	189	193.14	0.66636	1	29	20.13	0.02996	0.341701153846154
GO:0046634	regulation of alpha-beta T cell activati...	10	11.51	0.77088	1	4	1.2	0.03045	0.341701153846154
GO:0048839	inner ear development	34	35.29	0.64539	1	8	3.68	0.03053	0.341701153846154
GO:0050819	negative regulation of coagulation	8	6.69	0.33946	1	3	0.7	0.03048	0.341701153846154
GO:0050848	regulation of calcium-mediated signaling	11	6.69	0.03335	1	3	0.7	0.03048	0.341701153846154
GO:0050878	regulation of body fluid levels	142	145.23	0.65339	1	23	15.13	0.02983	0.341701153846154
GO:1900373	positive regulation of purine nucleotide...	16	11.51	0.07071	1	4	1.2	0.03045	0.341701153846154
GO:0051249	regulation of lymphocyte activation	60	62.77	0.69854	1	12	6.54	0.03107	0.34707754318618
GO:0070887	cellular response to chemical stimulus	517	490.28	0.05436	1	64	51.09	0.03114	0.347193103448276
GO:0001938	positive regulation of endothelial cell ...	20	17.09	0.22845	1	5	1.78	0.03159	0.348868690702087
GO:0043149	stress fiber assembly	20	17.09	0.22845	1	5	1.78	0.03159	0.348868690702087
GO:0046631	alpha-beta T cell activation	16	17.09	0.68229	1	5	1.78	0.03159	0.348868690702087
GO:0048659	smooth muscle cell proliferation	22	17.09	0.08978	1	5	1.78	0.03159	0.348868690702087
GO:0050671	positive regulation of lymphocyte prolif...	19	17.09	0.329	1	5	1.78	0.03159	0.348868690702087
GO:0002694	regulation of leukocyte activation	65	70.2	0.80641	1	13	7.32	0.0319	0.350960302457467
GO:0042692	muscle cell differentiation	73	70.2	0.36122	1	13	7.32	0.0319	0.350960302457467
GO:0010594	regulation of endothelial cell migration	25	23.03	0.34562	1	6	2.4	0.03213	0.352159322033898
GO:0015718	monocarboxylic acid transport	27	23.03	0.17952	1	6	2.4	0.03213	0.352159322033898
GO:0070371	ERK1 and ERK2 cascade	35	35.66	0.59362	1	8	3.72	0.03223	0.352591353383459
GO:0002456	T cell mediated immunity	17	11.89	0.04733	1	4	1.24	0.03377	0.363965555555556
GO:0002790	peptide secretion	53	49.4	0.28595	1	10	5.15	0.03344	0.363965555555556
GO:0007632	visual behavior	10	11.89	0.80781	1	4	1.24	0.03377	0.363965555555556
GO:0014033	neural crest cell differentiation	16	11.89	0.09408	1	4	1.24	0.03377	0.363965555555556
GO:0030193	regulation of blood coagulation	17	11.89	0.04733	1	4	1.24	0.03377	0.363965555555556
GO:0055065	metal ion homeostasis	94	92.86	0.46383	1	16	9.68	0.03345	0.363965555555556
GO:0097530	granulocyte migration	13	11.89	0.40532	1	4	1.24	0.03377	0.363965555555556
GO:1900046	regulation of hemostasis	17	11.89	0.04733	1	4	1.24	0.03377	0.363965555555556
GO:0003085	negative regulation of systemic arterial...	8	2.97	0.00036	0.307628571428571	2	0.31	0.03584	0.364130890052356
GO:0001894	tissue homeostasis	41	36.4	0.19385	1	8	3.79	0.03582	0.364130890052356
GO:0002675	positive regulation of acute inflammator...	3	2.97	0.62224	1	2	0.31	0.03584	0.364130890052356
GO:0002704	negative regulation of leukocyte mediate...	3	2.97	0.62224	1	2	0.31	0.03584	0.364130890052356
GO:0002825	regulation of T-helper 1 type immune res...	4	2.97	0.34055	1	2	0.31	0.03584	0.364130890052356
GO:0007512	adult heart development	4	2.97	0.34055	1	2	0.31	0.03584	0.364130890052356
GO:0014911	positive regulation of smooth muscle cel...	5	2.97	0.13253	1	2	0.31	0.03584	0.364130890052356
GO:0015711	organic anion transport	77	71.31	0.21629	1	13	7.43	0.03558	0.364130890052356
GO:0021545	cranial nerve development	10	7.06	0.12375	1	3	0.74	0.03518	0.364130890052356
GO:0021602	cranial nerve morphogenesis	4	2.97	0.34055	1	2	0.31	0.03584	0.364130890052356
GO:0022603	regulation of anatomical structure morph...	164	171.6	0.78741	1	26	17.88	0.03509	0.364130890052356
GO:0032620	interleukin-17 production	4	2.97	0.34055	1	2	0.31	0.03584	0.364130890052356
GO:0032660	regulation of interleukin-17 production	4	2.97	0.34055	1	2	0.31	0.03584	0.364130890052356
GO:0032890	regulation of organic acid transport	12	7.06	0.01899	1	3	0.74	0.03518	0.364130890052356
GO:0032946	positive regulation of mononuclear cell ...	19	17.46	0.37191	1	5	1.82	0.03427	0.364130890052356
GO:0033173	calcineurin-NFAT signaling cascade	4	2.97	0.34055	1	2	0.31	0.03584	0.364130890052356
GO:0038066	p38MAPK cascade	3	2.97	0.62224	1	2	0.31	0.03584	0.364130890052356
GO:0042487	regulation of odontogenesis of dentin-co...	3	2.97	0.62224	1	2	0.31	0.03584	0.364130890052356
GO:0042493	response to drug	100	86.17	0.03424	1	15	8.98	0.03585	0.364130890052356
GO:0043304	regulation of mast cell degranulation	4	2.97	0.34055	1	2	0.31	0.03584	0.364130890052356
GO:0045064	T-helper 2 cell differentiation	3	2.97	0.62224	1	2	0.31	0.03584	0.364130890052356
GO:0045165	cell fate commitment	36	36.03	0.54086	1	8	3.75	0.03399	0.364130890052356
GO:0045598	regulation of fat cell differentiation	21	17.46	0.17805	1	5	1.82	0.03427	0.364130890052356
GO:0045986	negative regulation of smooth muscle con...	5	2.97	0.13253	1	2	0.31	0.03584	0.364130890052356
GO:0046847	filopodium assembly	18	17.46	0.48963	1	5	1.82	0.03427	0.364130890052356
GO:0048667	cell morphogenesis involved in neuron di...	153	163.43	0.86525	1	25	17.03	0.03477	0.364130890052356
GO:0048711	positive regulation of astrocyte differe...	4	2.97	0.34055	1	2	0.31	0.03584	0.364130890052356
GO:0048857	neural nucleus development	6	2.97	0.03425	1	2	0.31	0.03584	0.364130890052356
GO:0050432	catecholamine secretion	10	7.06	0.12375	1	3	0.74	0.03518	0.364130890052356
GO:0050482	arachidonic acid secretion	4	2.97	0.34055	1	2	0.31	0.03584	0.364130890052356
GO:0051491	positive regulation of filopodium assemb...	7	7.06	0.59641	1	3	0.74	0.03518	0.364130890052356
GO:0090030	regulation of steroid hormone biosynthet...	2	2.97	0.86053	1	2	0.31	0.03584	0.364130890052356
GO:2001212	regulation of vasculogenesis	4	2.97	0.34055	1	2	0.31	0.03584	0.364130890052356
GO:0055080	cation homeostasis	104	101.4	0.39292	1	17	10.57	0.03624	0.367450871080139
GO:0000904	cell morphogenesis involved in different...	199	204.65	0.71097	1	30	21.33	0.03634	0.367824
GO:0010466	negative regulation of peptidase activit...	32	30.09	0.36877	1	7	3.14	0.03692	0.372399306759099
GO:0015850	organic hydroxy compound transport	36	30.09	0.1064	1	7	3.14	0.03692	0.372399306759099
GO:0048678	response to axon injury	17	12.26	0.06468	1	4	1.28	0.0373	0.374286206896552
GO:0051339	regulation of lyase activity	10	12.26	0.8401	1	4	1.28	0.0373	0.374286206896552
GO:0070542	response to fatty acid	11	12.26	0.73355	1	4	1.28	0.0373	0.374286206896552
GO:0051606	detection of stimulus	50	43.46	0.12283	1	9	4.53	0.03744	0.375044406196213
GO:0050730	regulation of peptidyl-tyrosine phosphor...	42	36.77	0.16133	1	8	3.83	0.03771	0.3771
GO:0061061	muscle structure development	113	117.37	0.71672	1	19	12.23	0.03788	0.37815025728988
GO:0031346	positive regulation of cell projection o...	45	50.51	0.85906	1	10	5.26	0.03811	0.379794863013699
GO:0042787	protein ubiquitination involved in ubiqu...	29	24.14	0.13133	1	6	2.52	0.03924	0.389721501706485
GO:0043523	regulation of neuron apoptotic process	53	43.83	0.0494	1	9	4.57	0.03921	0.389721501706485
GO:0002287	alpha-beta T cell activation involved in...	7	7.43	0.65975	1	3	0.77	0.04023	0.392191959798995
GO:0002293	alpha-beta T cell differentiation involv...	7	7.43	0.65975	1	3	0.77	0.04023	0.392191959798995
GO:0002294	CD4-positive, alpha-beta T cell differen...	7	7.43	0.65975	1	3	0.77	0.04023	0.392191959798995
GO:0007159	leukocyte cell-cell adhesion	11	7.43	0.07932	1	3	0.77	0.04023	0.392191959798995
GO:0030098	lymphocyte differentiation	46	50.88	0.83105	1	10	5.3	0.03976	0.392191959798995
GO:0031102	neuron projection regeneration	11	7.43	0.07932	1	3	0.77	0.04023	0.392191959798995
GO:0032350	regulation of hormone metabolic process	7	7.43	0.65975	1	3	0.77	0.04023	0.392191959798995
GO:0042093	T-helper cell differentiation	7	7.43	0.65975	1	3	0.77	0.04023	0.392191959798995
GO:0042509	regulation of tyrosine phosphorylation o...	7	7.43	0.65975	1	3	0.77	0.04023	0.392191959798995
GO:0043299	leukocyte degranulation	9	7.43	0.30503	1	3	0.77	0.04023	0.392191959798995
GO:0045058	T cell selection	7	7.43	0.65975	1	3	0.77	0.04023	0.392191959798995
GO:0007015	actin filament organization	90	72.8	0.00679	0.821784	13	7.59	0.04094	0.398446153846154
GO:0030030	cell projection organization	286	299	0.84804	1	41	31.16	0.04126	0.400890150250417
GO:0001816	cytokine production	119	103.26	0.02819	1	17	10.76	0.04188	0.406236
GO:0055007	cardiac muscle cell differentiation	23	18.57	0.12512	1	5	1.94	0.04314	0.417761730449251
GO:0060359	response to ammonium ion	20	13	0.01254	0.912285	4	1.35	0.04496	0.419338461538462
GO:0002092	positive regulation of receptor internal...	5	3.34	0.20977	1	2	0.35	0.04492	0.419338461538462
GO:0002507	tolerance induction	4	3.34	0.44517	1	2	0.35	0.04492	0.419338461538462
GO:0006586	indolalkylamine metabolic process	4	3.34	0.44517	1	2	0.35	0.04492	0.419338461538462
GO:0010460	positive regulation of heart rate	2	3.34	0.90332	1	2	0.35	0.04492	0.419338461538462
GO:0021854	hypothalamus development	3	3.34	0.71077	1	2	0.35	0.04492	0.419338461538462
GO:0021953	central nervous system neuron differenti...	35	31.2	0.22588	1	7	3.25	0.04365	0.419338461538462
GO:0030097	hemopoiesis	118	127.4	0.87023	1	20	13.28	0.04421	0.419338461538462
GO:0031579	membrane raft organization	5	3.34	0.20977	1	2	0.35	0.04492	0.419338461538462
GO:0033006	regulation of mast cell activation invol...	4	3.34	0.44517	1	2	0.35	0.04492	0.419338461538462
GO:0034220	ion transmembrane transport	124	127.4	0.66994	1	20	13.28	0.04421	0.419338461538462
GO:0042104	positive regulation of activated T cell ...	7	3.34	0.01601	1	2	0.35	0.04492	0.419338461538462
GO:0042219	cellular modified amino acid catabolic p...	4	3.34	0.44517	1	2	0.35	0.04492	0.419338461538462
GO:0042537	benzene-containing compound metabolic pr...	4	3.34	0.44517	1	2	0.35	0.04492	0.419338461538462
GO:0043116	negative regulation of vascular permeabi...	5	3.34	0.20977	1	2	0.35	0.04492	0.419338461538462
GO:0044058	regulation of digestive system process	5	3.34	0.20977	1	2	0.35	0.04492	0.419338461538462
GO:0045907	positive regulation of vasoconstriction	5	3.34	0.20977	1	2	0.35	0.04492	0.419338461538462
GO:0046640	regulation of alpha-beta T cell prolifer...	3	3.34	0.71077	1	2	0.35	0.04492	0.419338461538462
GO:0046649	lymphocyte activation	106	104	0.42336	1	17	10.84	0.04431	0.419338461538462
GO:0070208	protein heterotrimerization	3	3.34	0.71077	1	2	0.35	0.04492	0.419338461538462
GO:0071379	cellular response to prostaglandin stimu...	3	3.34	0.71077	1	2	0.35	0.04492	0.419338461538462
GO:0072378	blood coagulation, fibrin clot formation	4	3.34	0.44517	1	2	0.35	0.04492	0.419338461538462
GO:0090279	regulation of calcium ion import	5	3.34	0.20977	1	2	0.35	0.04492	0.419338461538462
GO:0000188	inactivation of MAPK activity	10	7.8	0.21899	1	3	0.81	0.04563	0.421534285714286
GO:0002292	T cell differentiation involved in immun...	7	7.8	0.71661	1	3	0.81	0.04563	0.421534285714286
GO:0014910	regulation of smooth muscle cell migrati...	7	7.8	0.71661	1	3	0.81	0.04563	0.421534285714286
GO:0021955	central nervous system neuron axonogenes...	10	7.8	0.21899	1	3	0.81	0.04563	0.421534285714286
GO:0050805	negative regulation of synaptic transmis...	8	7.8	0.54601	1	3	0.81	0.04563	0.421534285714286
GO:0060612	adipose tissue development	12	7.8	0.04933	1	3	0.81	0.04563	0.421534285714286
GO:0060485	mesenchyme development	42	38.26	0.25159	1	8	3.99	0.04595	0.423817749603804
GO:0002065	columnar/cuboidal epithelial cell differ...	26	18.94	0.0299	1	5	1.97	0.04638	0.425089133858268
GO:0042089	cytokine biosynthetic process	26	18.94	0.0299	1	5	1.97	0.04638	0.425089133858268
GO:0051250	negative regulation of lymphocyte activa...	18	18.94	0.65846	1	5	1.97	0.04638	0.425089133858268
GO:0061041	regulation of wound healing	24	18.94	0.09391	1	5	1.97	0.04638	0.425089133858268
GO:0048812	neuron projection morphogenesis	153	168.25	0.94239	1	25	17.53	0.04649	0.425427358490566
GO:0030099	myeloid cell differentiation	66	66.86	0.58117	1	12	6.97	0.04677	0.427317739403454
GO:0043279	response to alkaloid	30	25.26	0.14285	1	6	2.63	0.04729	0.430716431924883
GO:0048588	developmental cell growth	26	25.26	0.47136	1	6	2.63	0.04729	0.430716431924883
GO:0071495	cellular response to endogenous stimulus	222	218.03	0.37858	1	31	22.72	0.04764	0.43322625
GO:0015833	peptide transport	57	52.74	0.25416	1	10	5.5	0.04874	0.442537909516381
GO:0060284	regulation of cell development	139	144.85	0.75093	1	22	15.1	0.04884	0.442755140186916
GO:0002088	lens development in camera-type eye	12	13.37	0.73792	1	4	1.39	0.0491	0.443041860465116
GO:0007215	glutamate receptor signaling pathway	18	13.37	0.07843	1	4	1.39	0.0491	0.443041860465116
GO:0050868	negative regulation of T cell activation	13	13.37	0.61286	1	4	1.39	0.0491	0.443041860465116
GO:0002685	regulation of leukocyte migration	25	19.31	0.06931	1	5	2.01	0.04975	0.447519319938176
GO:0042107	cytokine metabolic process	26	19.31	0.03914	1	5	2.01	0.04975	0.447519319938176
GO:0043388	positive regulation of DNA binding	14	8.17	0.01042	0.887339130434783	3	0.85	0.05137	0.453607272727273
GO:0007260	tyrosine phosphorylation of STAT protein	7	8.17	0.76665	1	3	0.85	0.05137	0.453607272727273
GO:0009581	detection of external stimulus	34	32.31	0.39246	1	7	3.37	0.05113	0.453607272727273
GO:0015837	amine transport	13	8.17	0.02986	1	3	0.85	0.05137	0.453607272727273
GO:0032410	negative regulation of transporter activ...	9	8.17	0.43509	1	3	0.85	0.05137	0.453607272727273
GO:0042060	wound healing	146	153.77	0.80469	1	23	16.02	0.05144	0.453607272727273
GO:0042130	negative regulation of T cell proliferat...	8	8.17	0.60939	1	3	0.85	0.05137	0.453607272727273
GO:0043367	CD4-positive, alpha-beta T cell differen...	7	8.17	0.76665	1	3	0.85	0.05137	0.453607272727273
GO:0043542	endothelial cell migration	34	32.31	0.39246	1	7	3.37	0.05113	0.453607272727273
GO:0051952	regulation of amine transport	13	8.17	0.02986	1	3	0.85	0.05137	0.453607272727273
GO:0055024	regulation of cardiac muscle tissue deve...	11	8.17	0.15191	1	3	0.85	0.05137	0.453607272727273
GO:0070372	regulation of ERK1 and ERK2 cascade	32	32.31	0.56831	1	7	3.37	0.05113	0.453607272727273
GO:0072577	endothelial cell apoptotic process	7	8.17	0.76665	1	3	0.85	0.05137	0.453607272727273
GO:0007596	blood coagulation	117	121.83	0.73114	1	19	12.7	0.05172	0.455386384266263
GO:0000422	mitochondrion degradation	6	3.71	0.12235	1	2	0.39	0.05475	0.461136034732272
GO:0002446	neutrophil mediated immunity	3	3.71	0.78231	1	2	0.39	0.05475	0.461136034732272
GO:0002687	positive regulation of leukocyte migrati...	17	13.74	0.17318	1	4	1.43	0.05344	0.461136034732272
GO:0006959	humoral immune response	19	13.74	0.05425	1	4	1.43	0.05344	0.461136034732272
GO:0007158	neuron cell-cell adhesion	6	3.71	0.12235	1	2	0.39	0.05475	0.461136034732272
GO:0007517	muscle organ development	70	75.77	0.8205	1	13	7.9	0.05333	0.461136034732272
GO:0007567	parturition	5	3.71	0.29719	1	2	0.39	0.05475	0.461136034732272
GO:0014829	vascular smooth muscle contraction	5	3.71	0.29719	1	2	0.39	0.05475	0.461136034732272
GO:0023056	positive regulation of signaling	257	254.42	0.43127	1	35	26.51	0.05464	0.461136034732272
GO:0032879	regulation of localization	405	399.65	0.37205	1	52	41.65	0.05256	0.461136034732272
GO:0042119	neutrophil activation	3	3.71	0.78231	1	2	0.39	0.05475	0.461136034732272
GO:0042886	amide transport	58	53.48	0.24159	1	10	5.57	0.05269	0.461136034732272
GO:0043300	regulation of leukocyte degranulation	4	3.71	0.54383	1	2	0.39	0.05475	0.461136034732272
GO:0043583	ear development	37	39.37	0.71711	1	8	4.1	0.05285	0.461136034732272
GO:0043949	regulation of cAMP-mediated signaling	2	3.71	0.93357	1	2	0.39	0.05475	0.461136034732272
GO:0044060	regulation of endocrine process	4	3.71	0.54383	1	2	0.39	0.05475	0.461136034732272
GO:0045621	positive regulation of lymphocyte differ...	10	13.74	0.92888	1	4	1.43	0.05344	0.461136034732272
GO:0045742	positive regulation of epidermal growth ...	6	3.71	0.12235	1	2	0.39	0.05475	0.461136034732272
GO:0045920	negative regulation of exocytosis	4	3.71	0.54383	1	2	0.39	0.05475	0.461136034732272
GO:0046390	ribose phosphate biosynthetic process	55	53.48	0.42728	1	10	5.57	0.05269	0.461136034732272
GO:0048016	inositol phosphate-mediated signaling	5	3.71	0.29719	1	2	0.39	0.05475	0.461136034732272
GO:0048246	macrophage chemotaxis	7	3.71	0.03632	1	2	0.39	0.05475	0.461136034732272
GO:0050818	regulation of coagulation	18	13.74	0.10134	1	4	1.43	0.05344	0.461136034732272
GO:0050919	negative chemotaxis	5	3.71	0.29719	1	2	0.39	0.05475	0.461136034732272
GO:0050951	sensory perception of temperature stimul...	7	3.71	0.03632	1	2	0.39	0.05475	0.461136034732272
GO:0060644	mammary gland epithelial cell differenti...	6	3.71	0.12235	1	2	0.39	0.05475	0.461136034732272
GO:0071824	protein-DNA complex subunit organization	48	39.37	0.05141	1	8	4.1	0.05285	0.461136034732272
GO:0097285	cell-type specific apoptotic process	94	91	0.36703	1	15	9.48	0.0533	0.461136034732272
GO:1902533	positive regulation of intracellular sig...	166	162.31	0.37203	1	24	16.91	0.05274	0.461136034732272
GO:2000060	positive regulation of protein ubiquitin...	6	3.71	0.12235	1	2	0.39	0.05475	0.461136034732272
GO:0048863	stem cell differentiation	70	68.71	0.44944	1	12	7.16	0.05546	0.465767965367965
GO:0050804	regulation of synaptic transmission	41	46.8	0.87947	1	9	4.88	0.05545	0.465767965367965
GO:0007599	hemostasis	119	122.94	0.69515	1	19	12.81	0.05568	0.465850862068966
GO:0050817	coagulation	118	122.94	0.73463	1	19	12.81	0.05568	0.465850862068966
GO:0055085	transmembrane transport	215	212.83	0.43938	1	30	22.18	0.05571	0.465850862068966
GO:0002709	regulation of T cell mediated immunity	12	8.54	0.1021	1	3	0.89	0.05744	0.469523595505618
GO:0003300	cardiac muscle hypertrophy	12	8.54	0.1021	1	3	0.89	0.05744	0.469523595505618
GO:0007165	signal transduction	1134	1127.27	0.38858	1	132	117.48	0.05679	0.469523595505618
GO:0007229	integrin-mediated signaling pathway	26	20.06	0.06365	1	5	2.09	0.05693	0.469523595505618
GO:0014897	striated muscle hypertrophy	12	8.54	0.1021	1	3	0.89	0.05744	0.469523595505618
GO:0030879	mammary gland development	28	33.06	0.89068	1	7	3.44	0.05654	0.469523595505618
GO:0032677	regulation of interleukin-8 production	9	8.54	0.49983	1	3	0.89	0.05744	0.469523595505618
GO:0043588	skin development	63	61.66	0.44305	1	11	6.43	0.05739	0.469523595505618
GO:0048640	negative regulation of developmental gro...	10	8.54	0.33438	1	3	0.89	0.05744	0.469523595505618
GO:0050865	regulation of cell activation	72	76.51	0.76661	1	13	7.97	0.05679	0.469523595505618
GO:0051960	regulation of nervous system development	125	131.11	0.77032	1	20	13.66	0.05637	0.469523595505618
GO:0060249	anatomical structure homeostasis	68	61.66	0.17168	1	11	6.43	0.05739	0.469523595505618
GO:0071103	DNA conformation change	56	54.23	0.41048	1	10	5.65	0.05685	0.469523595505618
GO:0071229	cellular response to acid	31	33.06	0.71113	1	7	3.44	0.05654	0.469523595505618
GO:0072376	protein activation cascade	11	8.54	0.19756	1	3	0.89	0.05744	0.469523595505618
GO:2000107	negative regulation of leukocyte apoptot...	10	8.54	0.33438	1	3	0.89	0.05744	0.469523595505618
GO:0048871	multicellular organismal homeostasis	52	47.17	0.211	1	9	4.92	0.05775	0.471395511921459
GO:0031638	zymogen activation	29	26.74	0.33057	1	6	2.79	0.0595	0.485
GO:0009152	purine ribonucleotide biosynthetic proce...	49	47.54	0.42711	1	9	4.95	0.0601	0.488522346368715
GO:0050863	regulation of T cell activation	44	47.54	0.77056	1	9	4.95	0.0601	0.488522346368715
GO:0010647	positive regulation of cell communicatio...	260	256.65	0.40696	1	35	26.75	0.06038	0.490113807531381
GO:0035270	endocrine system development	20	20.43	0.59801	1	5	2.13	0.06072	0.49082
GO:0045766	positive regulation of angiogenesis	21	20.43	0.48723	1	5	2.13	0.06072	0.49082
GO:0070588	calcium ion transmembrane transport	24	20.43	0.19419	1	5	2.13	0.06072	0.49082
GO:0009607	response to biotic stimulus	147	125.17	0.00759	0.866152941176471	19	13.04	0.06423	0.502244444444444
GO:0002444	myeloid leukocyte mediated immunity	10	8.91	0.39583	1	3	0.93	0.06383	0.502244444444444
GO:0002886	regulation of myeloid leukocyte mediated...	4	4.09	0.63243	1	2	0.43	0.06524	0.502244444444444
GO:0008211	glucocorticoid metabolic process	4	4.09	0.63243	1	2	0.43	0.06524	0.502244444444444
GO:0010638	positive regulation of organelle organiz...	77	77.63	0.56249	1	13	8.09	0.06226	0.502244444444444
GO:0010714	positive regulation of collagen metaboli...	5	4.09	0.38879	1	2	0.43	0.06524	0.502244444444444
GO:0010719	negative regulation of epithelial to mes...	3	4.09	0.83852	1	2	0.43	0.06524	0.502244444444444
GO:0014075	response to amine	12	8.91	0.13753	1	3	0.93	0.06383	0.502244444444444
GO:0014896	muscle hypertrophy	13	8.91	0.06666	1	3	0.93	0.06383	0.502244444444444
GO:0014909	smooth muscle cell migration	8	8.91	0.72061	1	3	0.93	0.06383	0.502244444444444
GO:0021675	nerve development	19	14.49	0.0926	1	4	1.51	0.06272	0.502244444444444
GO:0021756	striatum development	5	4.09	0.38879	1	2	0.43	0.06524	0.502244444444444
GO:0021884	forebrain neuron development	6	4.09	0.18727	1	2	0.43	0.06524	0.502244444444444
GO:0030072	peptide hormone secretion	50	47.91	0.3829	1	9	4.99	0.06252	0.502244444444444
GO:0031639	plasminogen activation	5	4.09	0.38879	1	2	0.43	0.06524	0.502244444444444
GO:0032967	positive regulation of collagen biosynth...	5	4.09	0.38879	1	2	0.43	0.06524	0.502244444444444
GO:0033032	regulation of myeloid cell apoptotic pro...	4	4.09	0.63243	1	2	0.43	0.06524	0.502244444444444
GO:0034694	response to prostaglandin	3	4.09	0.83852	1	2	0.43	0.06524	0.502244444444444
GO:0035315	hair cell differentiation	13	8.91	0.06666	1	3	0.93	0.06383	0.502244444444444
GO:0036230	granulocyte activation	4	4.09	0.63243	1	2	0.43	0.06524	0.502244444444444
GO:0038032	termination of G-protein coupled recepto...	10	8.91	0.39583	1	3	0.93	0.06383	0.502244444444444
GO:0042026	protein refolding	5	4.09	0.38879	1	2	0.43	0.06524	0.502244444444444
GO:0042391	regulation of membrane potential	78	85.8	0.87403	1	14	8.94	0.06467	0.502244444444444
GO:0045672	positive regulation of osteoclast differ...	3	4.09	0.83852	1	2	0.43	0.06524	0.502244444444444
GO:0045823	positive regulation of heart contraction	3	4.09	0.83852	1	2	0.43	0.06524	0.502244444444444
GO:0046189	phenol-containing compound biosynthetic ...	5	4.09	0.38879	1	2	0.43	0.06524	0.502244444444444
GO:0046633	alpha-beta T cell proliferation	5	4.09	0.38879	1	2	0.43	0.06524	0.502244444444444
GO:0046635	positive regulation of alpha-beta T cell...	8	8.91	0.72061	1	3	0.93	0.06383	0.502244444444444
GO:0050801	ion homeostasis	119	117	0.42756	1	18	12.19	0.06354	0.502244444444444
GO:0050807	regulation of synapse organization	11	14.49	0.90944	1	4	1.51	0.06272	0.502244444444444
GO:0050918	positive chemotaxis	10	8.91	0.39583	1	3	0.93	0.06383	0.502244444444444
GO:0051492	regulation of stress fiber assembly	17	14.49	0.24949	1	4	1.51	0.06272	0.502244444444444
GO:0060393	regulation of pathway-restricted SMAD pr...	9	8.91	0.56224	1	3	0.93	0.06383	0.502244444444444
GO:0071875	adrenergic receptor signaling pathway	5	4.09	0.38879	1	2	0.43	0.06524	0.502244444444444
GO:1901186	positive regulation of ERBB signaling pa...	7	4.09	0.06826	1	2	0.43	0.06524	0.502244444444444
GO:2000106	regulation of leukocyte apoptotic proces...	15	14.49	0.49238	1	4	1.51	0.06272	0.502244444444444
GO:0021537	telencephalon development	43	41.23	0.39785	1	8	4.3	0.06576	0.504476679841897
GO:0030168	platelet activation	55	55.71	0.57916	1	10	5.81	0.06579	0.504476679841897
GO:0048732	gland development	59	63.14	0.77041	1	11	6.58	0.06577	0.504476679841897
GO:0048534	hematopoietic or lymphoid organ developm...	123	133.71	0.89416	1	20	13.93	0.06617	0.506668856767411
GO:0048771	tissue remodeling	27	27.49	0.59017	1	6	2.86	0.06625	0.506668856767411
GO:0043207	response to external biotic stimulus	140	117.74	0.0054	0.748285714285714	18	12.27	0.06666	0.507802617801047
GO:0051707	response to other organism	140	117.74	0.0054	0.748285714285714	18	12.27	0.06666	0.507802617801047
GO:0050767	regulation of neurogenesis	111	117.74	0.80357	1	18	12.27	0.06666	0.507802617801047
GO:0006906	vesicle fusion	16	14.86	0.41142	1	4	1.55	0.06766	0.51340443285528
GO:0016525	negative regulation of angiogenesis	18	14.86	0.19217	1	4	1.55	0.06766	0.51340443285528
GO:0055067	monovalent inorganic cation homeostasis	19	14.86	0.117	1	4	1.55	0.06766	0.51340443285528
GO:0055001	muscle cell development	32	34.54	0.74232	1	7	3.6	0.06839	0.51826796875
GO:0001818	negative regulation of cytokine producti...	35	27.86	0.05689	1	6	2.9	0.06979	0.528189596879064
GO:0001101	response to acid	62	63.88	0.64575	1	11	6.66	0.07024	0.528294208494208
GO:0006164	purine nucleotide biosynthetic process	51	49.03	0.39208	1	9	5.11	0.07014	0.528294208494208
GO:0006820	anion transport	90	86.91	0.35976	1	14	9.06	0.07033	0.528294208494208
GO:0010633	negative regulation of epithelial cell m...	11	9.29	0.30312	1	3	0.97	0.07053	0.528294208494208
GO:0032637	interleukin-8 production	10	9.29	0.45763	1	3	0.97	0.07053	0.528294208494208
GO:0032663	regulation of interleukin-2 production	13	9.29	0.09296	1	3	0.97	0.07053	0.528294208494208
GO:0035710	CD4-positive, alpha-beta T cell activati...	8	9.29	0.76745	1	3	0.97	0.07053	0.528294208494208
GO:0061005	cell differentiation involved in kidney ...	15	9.29	0.01682	1	3	0.97	0.07053	0.528294208494208
GO:0048583	regulation of response to stimulus	701	694.93	0.38294	1	84	72.42	0.07157	0.535395115681234
GO:0002027	regulation of heart rate	11	15.23	0.94019	1	4	1.59	0.07279	0.543822593068036
GO:0042542	response to hydrogen peroxide	20	21.54	0.70818	1	5	2.25	0.07296	0.544393846153846
GO:0001662	behavioral fear response	7	4.46	0.11244	1	2	0.46	0.07634	0.549195055624227
GO:0002209	behavioral defense response	7	4.46	0.11244	1	2	0.46	0.07634	0.549195055624227
GO:0002520	immune system development	134	144.11	0.87271	1	21	15.02	0.07542	0.549195055624227
GO:0006700	C21-steroid hormone biosynthetic process	4	4.46	0.709	1	2	0.46	0.07634	0.549195055624227
GO:0007423	sensory organ development	93	95.83	0.66643	1	15	9.99	0.0759	0.549195055624227
GO:0015849	organic acid transport	53	49.77	0.30965	1	9	5.19	0.07553	0.549195055624227
GO:0021544	subpallium development	6	4.46	0.2621	1	2	0.46	0.07634	0.549195055624227
GO:0030001	metal ion transport	130	135.94	0.76053	1	20	14.17	0.07546	0.549195055624227
GO:0031347	regulation of defense response	109	103.63	0.26904	1	16	10.8	0.07521	0.549195055624227
GO:0032309	icosanoid secretion	6	4.46	0.2621	1	2	0.46	0.07634	0.549195055624227
GO:0032757	positive regulation of interleukin-8 pro...	3	4.46	0.88169	1	2	0.46	0.07634	0.549195055624227
GO:0033003	regulation of mast cell activation	4	4.46	0.709	1	2	0.46	0.07634	0.549195055624227
GO:0033057	multicellular organismal reproductive be...	6	4.46	0.2621	1	2	0.46	0.07634	0.549195055624227
GO:0035235	ionotropic glutamate receptor signaling ...	6	4.46	0.2621	1	2	0.46	0.07634	0.549195055624227
GO:0042180	cellular ketone metabolic process	59	57.2	0.4109	1	10	5.96	0.07559	0.549195055624227
GO:0043410	positive regulation of MAPK cascade	83	79.86	0.35112	1	13	8.32	0.07423	0.549195055624227
GO:0045577	regulation of B cell differentiation	6	4.46	0.2621	1	2	0.46	0.07634	0.549195055624227
GO:0045622	regulation of T-helper cell differentiat...	5	4.46	0.47928	1	2	0.46	0.07634	0.549195055624227
GO:0045822	negative regulation of heart contraction	5	4.46	0.47928	1	2	0.46	0.07634	0.549195055624227
GO:0046942	carboxylic acid transport	53	49.77	0.30965	1	9	5.19	0.07553	0.549195055624227
GO:0048670	regulation of collateral sprouting	7	4.46	0.11244	1	2	0.46	0.07634	0.549195055624227
GO:0048841	regulation of axon extension involved in...	8	4.46	0.0367	1	2	0.46	0.07634	0.549195055624227
GO:0051150	regulation of smooth muscle cell differe...	3	4.46	0.88169	1	2	0.46	0.07634	0.549195055624227
GO:0051402	neuron apoptotic process	59	49.77	0.05911	1	9	5.19	0.07553	0.549195055624227
GO:0051495	positive regulation of cytoskeleton orga...	36	35.29	0.47815	1	7	3.68	0.07484	0.549195055624227
GO:0051926	negative regulation of calcium ion trans...	8	4.46	0.0367	1	2	0.46	0.07634	0.549195055624227
GO:0060384	innervation	7	4.46	0.11244	1	2	0.46	0.07634	0.549195055624227
GO:0071715	icosanoid transport	6	4.46	0.2621	1	2	0.46	0.07634	0.549195055624227
GO:1901571	fatty acid derivative transport	6	4.46	0.2621	1	2	0.46	0.07634	0.549195055624227
GO:0002286	T cell activation involved in immune res...	10	9.66	0.51834	1	3	1.01	0.07754	0.554401474201474
GO:0002695	negative regulation of leukocyte activat...	19	21.91	0.82142	1	5	2.28	0.07732	0.554401474201474
GO:0010921	regulation of phosphatase activity	26	28.6	0.76698	1	6	2.98	0.07718	0.554401474201474
GO:0042044	fluid transport	11	9.66	0.3605	1	3	1.01	0.07754	0.554401474201474
GO:0051963	regulation of synapse assembly	10	9.66	0.51834	1	3	1.01	0.07754	0.554401474201474
GO:0002706	regulation of lymphocyte mediated immuni...	18	15.6	0.26892	1	4	1.63	0.07811	0.555745965770171
GO:0015908	fatty acid transport	16	15.6	0.50723	1	4	1.63	0.07811	0.555745965770171
GO:0030216	keratinocyte differentiation	18	15.6	0.26892	1	4	1.63	0.07811	0.555745965770171
GO:0050803	regulation of synapse structure and acti...	11	15.6	0.95183	1	4	1.63	0.07811	0.555745965770171
GO:0048646	anatomical structure formation involved ...	217	220.63	0.64005	1	30	22.99	0.08034	0.570914285714286
GO:0051047	positive regulation of secretion	55	43.09	0.01454	0.999670588235294	8	4.49	0.08047	0.571140731707317
GO:0042327	positive regulation of phosphorylation	176	178.65	0.61863	1	25	18.62	0.08113	0.574707299270073
GO:0044106	cellular amine metabolic process	52	50.51	0.42723	1	9	5.26	0.08117	0.574707299270073
GO:0010035	response to inorganic substance	77	81.34	0.75227	1	13	8.48	0.08298	0.586808748481166
GO:0001656	metanephros development	18	15.97	0.31092	1	4	1.66	0.08363	0.587124969843185
GO:0006690	icosanoid metabolic process	19	15.97	0.2106	1	4	1.66	0.08363	0.587124969843185
GO:0030073	insulin secretion	49	43.46	0.16568	1	8	4.53	0.08363	0.587124969843185
GO:0032874	positive regulation of stress-activated ...	14	15.97	0.78104	1	4	1.66	0.08363	0.587124969843185
GO:0051153	regulation of striated muscle cell diffe...	15	15.97	0.67504	1	4	1.66	0.08363	0.587124969843185
GO:1901568	fatty acid derivative metabolic process	19	15.97	0.2106	1	4	1.66	0.08363	0.587124969843185
GO:0019725	cellular homeostasis	128	129.63	0.59314	1	19	13.51	0.08395	0.588661445783133
GO:0048562	embryonic organ morphogenesis	50	50.88	0.59463	1	9	5.3	0.08408	0.588863537906137
GO:0006730	one-carbon metabolic process	14	10.03	0.08476	1	3	1.05	0.08484	0.589222911694511
GO:0023021	termination of signal transduction	10	10.03	0.57671	1	3	1.05	0.08484	0.589222911694511
GO:0032945	negative regulation of mononuclear cell ...	10	10.03	0.57671	1	3	1.05	0.08484	0.589222911694511
GO:0046456	icosanoid biosynthetic process	13	10.03	0.16193	1	3	1.05	0.08484	0.589222911694511
GO:0050672	negative regulation of lymphocyte prolif...	10	10.03	0.57671	1	3	1.05	0.08484	0.589222911694511
GO:0060389	pathway-restricted SMAD protein phosphor...	10	10.03	0.57671	1	3	1.05	0.08484	0.589222911694511
GO:1901570	fatty acid derivative biosynthetic proce...	13	10.03	0.16193	1	3	1.05	0.08484	0.589222911694511
GO:0032102	negative regulation of response to exter...	43	36.4	0.10078	1	7	3.79	0.08515	0.589967857142857
GO:0060560	developmental growth involved in morphog...	39	36.4	0.327	1	7	3.79	0.08515	0.589967857142857
GO:0042110	T cell activation	67	73.91	0.86441	1	12	7.7	0.08532	0.590442806183115
GO:0007194	negative regulation of adenylate cyclase...	3	4.83	0.91425	1	2	0.5	0.08798	0.592643055555556
GO:0015697	quaternary ammonium group transport	4	4.83	0.77317	1	2	0.5	0.08798	0.592643055555556
GO:0019321	pentose metabolic process	8	4.83	0.06481	1	2	0.5	0.08798	0.592643055555556
GO:0030325	adrenal gland development	4	4.83	0.77317	1	2	0.5	0.08798	0.592643055555556
GO:0031280	negative regulation of cyclase activity	3	4.83	0.91425	1	2	0.5	0.08798	0.592643055555556
GO:0032965	regulation of collagen biosynthetic proc...	6	4.83	0.34275	1	2	0.5	0.08798	0.592643055555556
GO:0036151	phosphatidylcholine acyl-chain remodelin...	8	4.83	0.06481	1	2	0.5	0.08798	0.592643055555556
GO:0042481	regulation of odontogenesis	4	4.83	0.77317	1	2	0.5	0.08798	0.592643055555556
GO:0043269	regulation of ion transport	76	74.28	0.4264	1	12	7.74	0.08778	0.592643055555556
GO:0043303	mast cell degranulation	6	4.83	0.34275	1	2	0.5	0.08798	0.592643055555556
GO:0043473	pigmentation	26	22.66	0.22355	1	5	2.36	0.08644	0.592643055555556
GO:0044253	positive regulation of multicellular org...	7	4.83	0.168	1	2	0.5	0.08798	0.592643055555556
GO:0044765	single-organism transport	739	748.05	0.68915	1	89	77.96	0.08711	0.592643055555556
GO:0045932	negative regulation of muscle contractio...	5	4.83	0.56462	1	2	0.5	0.08798	0.592643055555556
GO:0048522	positive regulation of cellular process	850	876.56	0.90752	1	103	91.35	0.08692	0.592643055555556
GO:0048745	smooth muscle tissue development	3	4.83	0.91425	1	2	0.5	0.08798	0.592643055555556
GO:0051716	cellular response to stimulus	1409	1380.58	0.11388	1	157	143.87	0.08639	0.592643055555556
GO:0060627	regulation of vesicle-mediated transport	71	66.48	0.26412	1	11	6.93	0.0874	0.592643055555556
GO:0070306	lens fiber cell differentiation	4	4.83	0.77317	1	2	0.5	0.08798	0.592643055555556
GO:2000058	regulation of protein ubiquitination inv...	6	4.83	0.34275	1	2	0.5	0.08798	0.592643055555556
GO:2000191	regulation of fatty acid transport	7	4.83	0.168	1	2	0.5	0.08798	0.592643055555556
GO:2000352	negative regulation of endothelial cell ...	4	4.83	0.77317	1	2	0.5	0.08798	0.592643055555556
GO:2001258	negative regulation of cation channel ac...	4	4.83	0.77317	1	2	0.5	0.08798	0.592643055555556
GO:0006950	response to stress	815	785.19	0.06808	1	93	81.83	0.0882	0.593438150289017
GO:0010951	negative regulation of endopeptidase act...	31	29.71	0.42387	1	6	3.1	0.08906	0.597842214532872
GO:0031345	negative regulation of cell projection o...	30	29.71	0.51587	1	6	3.1	0.08906	0.597842214532872
GO:0070304	positive regulation of stress-activated ...	15	16.34	0.71443	1	4	1.7	0.08933	0.598963824884793
GO:0009308	amine metabolic process	52	51.63	0.50606	1	9	5.38	0.09009	0.603139310344828
GO:0021700	developmental maturation	39	44.2	0.86207	1	8	4.61	0.09016	0.603139310344828
GO:0035051	cardiocyte differentiation	28	23.03	0.11986	1	5	2.4	0.09121	0.608066666666667
GO:0042476	odontogenesis	22	23.03	0.65285	1	5	2.4	0.09121	0.608066666666667
GO:0050905	neuromuscular process	23	23.03	0.55094	1	5	2.4	0.09121	0.608066666666667
GO:0048568	embryonic organ development	81	82.83	0.62592	1	13	8.63	0.09237	0.614658514285714
GO:0055013	cardiac muscle cell development	9	10.4	0.76893	1	3	1.08	0.09241	0.614658514285714
GO:0002262	myeloid cell homeostasis	27	30.09	0.79519	1	6	3.14	0.09324	0.61876488027366
GO:0009260	ribonucleotide biosynthetic process	53	52	0.46196	1	9	5.42	0.09319	0.61876488027366
GO:0002822	regulation of adaptive immune response b...	20	16.71	0.19361	1	4	1.74	0.09521	0.628969580022701
GO:0042307	positive regulation of protein import in...	16	16.71	0.64182	1	4	1.74	0.09521	0.628969580022701
GO:0061180	mammary gland epithelium development	14	16.71	0.83985	1	4	1.74	0.09521	0.628969580022701
GO:0061387	regulation of extent of cell growth	17	16.71	0.52107	1	4	1.74	0.09521	0.628969580022701
GO:0050866	negative regulation of cell activation	20	23.4	0.84632	1	5	2.44	0.0961	0.63412925170068
GO:0007276	gamete generation	106	107.71	0.60577	1	16	11.23	0.09751	0.641977601809955
GO:0050954	sensory perception of mechanical stimulu...	34	30.46	0.24098	1	6	3.17	0.09751	0.641977601809955
GO:0001516	prostaglandin biosynthetic process	5	5.2	0.64209	1	2	0.54	0.1001	0.642635682819383
GO:0002279	mast cell activation involved in immune ...	6	5.2	0.42515	1	2	0.54	0.1001	0.642635682819383
GO:0002448	mast cell mediated immunity	7	5.2	0.23289	1	2	0.54	0.1001	0.642635682819383
GO:0006658	phosphatidylserine metabolic process	7	5.2	0.23289	1	2	0.54	0.1001	0.642635682819383
GO:0007190	activation of adenylate cyclase activity	6	5.2	0.42515	1	2	0.54	0.1001	0.642635682819383
GO:0007283	spermatogenesis	87	83.94	0.35896	1	13	8.75	0.09982	0.642635682819383
GO:0010712	regulation of collagen metabolic process	6	5.2	0.42515	1	2	0.54	0.1001	0.642635682819383
GO:0014812	muscle cell migration	10	10.77	0.68272	1	3	1.12	0.10026	0.642635682819383
GO:0030317	sperm motility	5	5.2	0.64209	1	2	0.54	0.1001	0.642635682819383
GO:0032787	monocarboxylic acid metabolic process	119	108.08	0.10024	1	16	11.26	0.09972	0.642635682819383
GO:0033028	myeloid cell apoptotic process	4	5.2	0.8256	1	2	0.54	0.1001	0.642635682819383
GO:0042088	T-helper 1 type immune response	5	5.2	0.64209	1	2	0.54	0.1001	0.642635682819383
GO:0045581	negative regulation of T cell differenti...	6	5.2	0.42515	1	2	0.54	0.1001	0.642635682819383
GO:0045687	positive regulation of glial cell differ...	7	5.2	0.23289	1	2	0.54	0.1001	0.642635682819383
GO:0045923	positive regulation of fatty acid metabo...	8	5.2	0.10311	1	2	0.54	0.1001	0.642635682819383
GO:0046457	prostanoid biosynthetic process	5	5.2	0.64209	1	2	0.54	0.1001	0.642635682819383
GO:0046885	regulation of hormone biosynthetic proce...	4	5.2	0.8256	1	2	0.54	0.1001	0.642635682819383
GO:0050707	regulation of cytokine secretion	14	10.77	0.14702	1	3	1.12	0.10026	0.642635682819383
GO:0051350	negative regulation of lyase activity	3	5.2	0.93843	1	2	0.54	0.1001	0.642635682819383
GO:0051412	response to corticosterone	4	5.2	0.8256	1	2	0.54	0.1001	0.642635682819383
GO:0070664	negative regulation of leukocyte prolife...	10	10.77	0.68272	1	3	1.12	0.10026	0.642635682819383
GO:1901698	response to nitrogen compound	198	182.74	0.07926	1	25	19.04	0.09859	0.642635682819383
GO:1902667	regulation of axon guidance	8	5.2	0.10311	1	2	0.54	0.1001	0.642635682819383
GO:2000249	regulation of actin cytoskeleton reorgan...	4	5.2	0.8256	1	2	0.54	0.1001	0.642635682819383
GO:0001503	ossification	62	68.34	0.85422	1	11	7.12	0.1011	0.645369078947368
GO:0008584	male gonad development	22	23.77	0.71961	1	5	2.48	0.10113	0.645369078947368
GO:0010876	lipid localization	63	60.54	0.37219	1	10	6.31	0.10081	0.645369078947368
GO:0033002	muscle cell proliferation	32	23.77	0.02375	1	5	2.48	0.10113	0.645369078947368
GO:0048232	male gamete generation	88	84.31	0.32728	1	13	8.79	0.10239	0.652694194961665
GO:0008544	epidermis development	53	53.11	0.53971	1	9	5.54	0.10285	0.654909190371991
GO:0048872	homeostasis of number of cells	38	45.68	0.93941	1	8	4.76	0.10409	0.662080655737705
GO:0051090	regulation of sequence-specific DNA bind...	85	84.68	0.50793	1	13	8.83	0.10499	0.667076200873362
GO:0022037	metencephalon development	23	24.14	0.66039	1	5	2.52	0.10629	0.674371895424837
GO:0030902	hindbrain development	31	31.2	0.55927	1	6	3.25	0.10637	0.674371895424837
GO:0002250	adaptive immune response	44	38.63	0.16004	1	7	4.03	0.10808	0.677395488721805
GO:0002696	positive regulation of leukocyte activat...	46	46.06	0.53834	1	8	4.8	0.10775	0.677395488721805
GO:0007292	female gamete generation	20	17.46	0.26578	1	4	1.82	0.1075	0.677395488721805
GO:0010565	regulation of cellular ketone metabolic ...	46	46.06	0.53834	1	8	4.8	0.10775	0.677395488721805
GO:0032623	interleukin-2 production	16	11.14	0.05153	1	3	1.16	0.10836	0.677395488721805
GO:0033059	cellular pigmentation	15	11.14	0.10322	1	3	1.16	0.10836	0.677395488721805
GO:0042102	positive regulation of T cell proliferat...	13	11.14	0.29992	1	3	1.16	0.10836	0.677395488721805
GO:0045055	regulated secretory pathway	12	11.14	0.44003	1	3	1.16	0.10836	0.677395488721805
GO:0048518	positive regulation of biological proces...	945	969.41	0.88111	1	112	101.03	0.10773	0.677395488721805
GO:0050806	positive regulation of synaptic transmis...	11	11.14	0.58981	1	3	1.16	0.10836	0.677395488721805
GO:0050864	regulation of B cell activation	20	17.46	0.26578	1	4	1.82	0.1075	0.677395488721805
GO:0051705	multi-organism behavior	17	17.46	0.60916	1	4	1.82	0.1075	0.677395488721805
GO:0055006	cardiac cell development	11	11.14	0.58981	1	3	1.16	0.10836	0.677395488721805
GO:0002026	regulation of the force of heart contrac...	4	5.57	0.86753	1	2	0.58	0.11265	0.690129473684211
GO:0002455	humoral immune response mediated by circ...	7	5.57	0.30428	1	2	0.58	0.11265	0.690129473684211
GO:0006953	acute-phase response	9	5.57	0.06096	1	2	0.58	0.11265	0.690129473684211
GO:0010453	regulation of cell fate commitment	5	5.57	0.71027	1	2	0.58	0.11265	0.690129473684211
GO:0010611	regulation of cardiac muscle hypertrophy	9	5.57	0.06096	1	2	0.58	0.11265	0.690129473684211
GO:0014743	regulation of muscle hypertrophy	9	5.57	0.06096	1	2	0.58	0.11265	0.690129473684211
GO:0031099	regeneration	25	24.51	0.49707	1	5	2.55	0.11157	0.690129473684211
GO:0031290	retinal ganglion cell axon guidance	6	5.57	0.50574	1	2	0.58	0.11265	0.690129473684211
GO:0042036	negative regulation of cytokine biosynth...	7	5.57	0.30428	1	2	0.58	0.11265	0.690129473684211
GO:0042516	regulation of tyrosine phosphorylation o...	5	5.57	0.71027	1	2	0.58	0.11265	0.690129473684211
GO:0042531	positive regulation of tyrosine phosphor...	6	5.57	0.50574	1	2	0.58	0.11265	0.690129473684211
GO:0042592	homeostatic process	258	271.88	0.8739	1	35	28.33	0.11165	0.690129473684211
GO:0043576	regulation of respiratory gaseous exchan...	4	5.57	0.86753	1	2	0.58	0.11265	0.690129473684211
GO:0048585	negative regulation of response to stimu...	249	245.88	0.41252	1	32	25.62	0.11218	0.690129473684211
GO:0048668	collateral sprouting	8	5.57	0.15129	1	2	0.58	0.11265	0.690129473684211
GO:0048873	homeostasis of number of cells within a ...	5	5.57	0.71027	1	2	0.58	0.11265	0.690129473684211
GO:0050433	regulation of catecholamine secretion	8	5.57	0.15129	1	2	0.58	0.11265	0.690129473684211
GO:1901215	negative regulation of neuron death	38	31.57	0.09165	1	6	3.29	0.11095	0.690129473684211
GO:2000021	regulation of ion homeostasis	34	31.57	0.32913	1	6	3.29	0.11095	0.690129473684211
GO:0072522	purine-containing compound biosynthetic ...	57	54.23	0.34529	1	9	5.65	0.11306	0.691912933753943
GO:0007422	peripheral nervous system development	16	17.83	0.75488	1	4	1.86	0.1139	0.694134031413613
GO:0008285	negative regulation of cell proliferatio...	129	135.2	0.7699	1	19	14.09	0.11372	0.694134031413613
GO:0048747	muscle fiber development	19	17.83	0.41562	1	4	1.86	0.1139	0.694134031413613
GO:0051049	regulation of transport	286	281.17	0.36621	1	36	29.3	0.11386	0.694134031413613
GO:0060341	regulation of cellular localization	193	194.63	0.57696	1	26	20.28	0.11452	0.697182426778243
GO:0040013	negative regulation of locomotion	54	46.8	0.1075	1	8	4.88	0.11528	0.701075862068966
GO:0034284	response to monosaccharide	35	31.94	0.28118	1	6	3.33	0.11563	0.702470354906054
GO:0006636	unsaturated fatty acid biosynthetic proc...	13	11.51	0.35195	1	3	1.2	0.11671	0.70461846473029
GO:0015909	long-chain fatty acid transport	10	11.51	0.77088	1	3	1.2	0.11671	0.70461846473029
GO:0032835	glomerulus development	16	11.51	0.07071	1	3	1.2	0.11671	0.70461846473029
GO:0042446	hormone biosynthetic process	11	11.51	0.64159	1	3	1.2	0.11671	0.70461846473029
GO:0048168	regulation of neuronal synaptic plastici...	8	11.51	0.93595	1	3	1.2	0.11671	0.70461846473029
GO:0050777	negative regulation of immune response	12	11.51	0.49567	1	3	1.2	0.11671	0.70461846473029
GO:0050680	negative regulation of epithelial cell p...	20	24.89	0.91587	1	5	2.59	0.11698	0.705516683937824
GO:0010243	response to organonitrogen compound	184	169.74	0.08667	1	23	17.69	0.11825	0.712437888198758
GO:0000302	response to reactive oxygen species	28	32.31	0.85873	1	6	3.37	0.12041	0.72276
GO:0002449	lymphocyte mediated immunity	37	32.31	0.17509	1	6	3.37	0.12041	0.72276
GO:0007589	body fluid secretion	18	18.2	0.57725	1	4	1.9	0.12046	0.72276
GO:0071241	cellular response to inorganic substance	18	18.2	0.57725	1	4	1.9	0.12046	0.72276
GO:0022412	cellular process involved in reproductio...	43	39.74	0.2876	1	7	4.14	0.12066	0.723214418125644
GO:0002712	regulation of B cell mediated immunity	5	5.94	0.76871	1	2	0.62	0.12559	0.742064771573604
GO:0002889	regulation of immunoglobulin mediated im...	5	5.94	0.76871	1	2	0.62	0.12559	0.742064771573604
GO:0016486	peptide hormone processing	4	5.94	0.90047	1	2	0.62	0.12559	0.742064771573604
GO:0031103	axon regeneration	7	5.94	0.3791	1	2	0.62	0.12559	0.742064771573604
GO:0032729	positive regulation of interferon-gamma ...	9	5.94	0.09449	1	2	0.62	0.12559	0.742064771573604
GO:0033280	response to vitamin D	10	5.94	0.03488	1	2	0.62	0.12559	0.742064771573604
GO:0042503	tyrosine phosphorylation of Stat3 protei...	5	5.94	0.76871	1	2	0.62	0.12559	0.742064771573604
GO:0044070	regulation of anion transport	17	11.89	0.04733	1	3	1.24	0.12529	0.742064771573604
GO:0044705	multi-organism reproductive behavior	6	5.94	0.58172	1	2	0.62	0.12559	0.742064771573604
GO:0045762	positive regulation of adenylate cyclase...	6	5.94	0.58172	1	2	0.62	0.12559	0.742064771573604
GO:0050709	negative regulation of protein secretion	6	5.94	0.58172	1	2	0.62	0.12559	0.742064771573604
GO:0060968	regulation of gene silencing	6	5.94	0.58172	1	2	0.62	0.12559	0.742064771573604
GO:2000177	regulation of neural precursor cell prol...	16	11.89	0.09408	1	3	1.24	0.12529	0.742064771573604
GO:2000273	positive regulation of receptor activity	5	5.94	0.76871	1	2	0.62	0.12559	0.742064771573604
GO:0050920	regulation of chemotaxis	31	25.63	0.11237	1	5	2.67	0.12816	0.756481947261663
GO:0002791	regulation of peptide secretion	45	40.49	0.21092	1	7	4.22	0.12946	0.763381155015198
GO:0006006	glucose metabolic process	86	63.88	0.00035	0.307628571428571	10	6.66	0.13038	0.768027935222672
GO:0050867	positive regulation of cell activation	49	48.28	0.48129	1	8	5.03	0.13116	0.771841456016178
GO:0005996	monosaccharide metabolic process	110	80.23	2.1e-05	0.12222	12	8.36	0.13296	0.780854894046418
GO:0030900	forebrain development	88	80.23	0.15025	1	12	8.36	0.13296	0.780854894046418
GO:0032147	activation of protein kinase activity	74	64.26	0.072	1	10	6.7	0.13393	0.782752056168506
GO:0060415	muscle tissue morphogenesis	8	12.26	0.96078	1	3	1.28	0.13409	0.782752056168506
GO:0071887	leukocyte apoptotic process	19	18.94	0.54622	1	4	1.97	0.13406	0.782752056168506
GO:0072006	nephron development	23	18.94	0.15076	1	4	1.97	0.13406	0.782752056168506
GO:0097006	regulation of plasma lipoprotein particl...	16	12.26	0.12176	1	3	1.28	0.13409	0.782752056168506
GO:2000146	negative regulation of cell motility	46	40.86	0.17807	1	7	4.26	0.13397	0.782752056168506
GO:0032870	cellular response to hormone stimulus	112	105.11	0.21206	1	15	10.95	0.13502	0.787391182364729
GO:0002460	adaptive immune response based on somati...	37	33.43	0.24887	1	6	3.48	0.13531	0.7875042
GO:0010721	negative regulation of cell development	34	33.43	0.49002	1	6	3.48	0.13531	0.7875042
GO:0001937	negative regulation of endothelial cell ...	6	6.31	0.65119	1	2	0.66	0.13885	0.788366081871345
GO:0001975	response to amphetamine	7	6.31	0.45435	1	2	0.66	0.13885	0.788366081871345
GO:0003179	heart valve morphogenesis	8	6.31	0.27159	1	2	0.66	0.13885	0.788366081871345
GO:0006692	prostanoid metabolic process	6	6.31	0.65119	1	2	0.66	0.13885	0.788366081871345
GO:0006693	prostaglandin metabolic process	6	6.31	0.65119	1	2	0.66	0.13885	0.788366081871345
GO:0008207	C21-steroid hormone metabolic process	5	6.31	0.81768	1	2	0.66	0.13885	0.788366081871345
GO:0009165	nucleotide biosynthetic process	81	72.8	0.12541	1	11	7.59	0.13886	0.788366081871345
GO:0018108	peptidyl-tyrosine phosphorylation	60	56.83	0.32416	1	9	5.92	0.13898	0.788366081871345
GO:0019098	reproductive behavior	6	6.31	0.65119	1	2	0.66	0.13885	0.788366081871345
GO:0022411	cellular component disassembly	98	97.31	0.48822	1	14	10.14	0.13873	0.788366081871345
GO:0032964	collagen biosynthetic process	7	6.31	0.45435	1	2	0.66	0.13885	0.788366081871345
GO:0035094	response to nicotine	8	6.31	0.27159	1	2	0.66	0.13885	0.788366081871345
GO:0035162	embryonic hemopoiesis	7	6.31	0.45435	1	2	0.66	0.13885	0.788366081871345
GO:0035924	cellular response to vascular endothelia...	5	6.31	0.81768	1	2	0.66	0.13885	0.788366081871345
GO:0042993	positive regulation of transcription fac...	5	6.31	0.81768	1	2	0.66	0.13885	0.788366081871345
GO:0044246	regulation of multicellular organismal m...	8	6.31	0.27159	1	2	0.66	0.13885	0.788366081871345
GO:0046579	positive regulation of Ras protein signa...	7	6.31	0.45435	1	2	0.66	0.13885	0.788366081871345
GO:0048584	positive regulation of response to stimu...	332	331.31	0.49345	1	41	34.53	0.13898	0.788366081871345
GO:0048864	stem cell development	60	56.83	0.32416	1	9	5.92	0.13898	0.788366081871345
GO:0050869	negative regulation of B cell activation	8	6.31	0.27159	1	2	0.66	0.13885	0.788366081871345
GO:0051385	response to mineralocorticoid	5	6.31	0.81768	1	2	0.66	0.13885	0.788366081871345
GO:0052646	alditol phosphate metabolic process	8	6.31	0.27159	1	2	0.66	0.13885	0.788366081871345
GO:0060537	muscle tissue development	60	72.8	0.97765	1	11	7.59	0.13886	0.788366081871345
GO:0061098	positive regulation of protein tyrosine ...	10	6.31	0.057	1	2	0.66	0.13885	0.788366081871345
GO:0072529	pyrimidine-containing compound catabolic...	9	6.31	0.13666	1	2	0.66	0.13885	0.788366081871345
GO:0090087	regulation of peptide transport	46	41.23	0.19869	1	7	4.3	0.13856	0.788366081871345
GO:0040007	growth	193	199.45	0.73789	1	26	20.79	0.13973	0.789994368932039
GO:0046546	development of primary male sexual chara...	23	26.37	0.82978	1	5	2.75	0.13981	0.789994368932039
GO:0051147	regulation of muscle cell differentiatio...	24	26.37	0.75868	1	5	2.75	0.13981	0.789994368932039
GO:0090288	negative regulation of cellular response...	22	26.37	0.88616	1	5	2.75	0.13981	0.789994368932039
GO:0051101	regulation of DNA binding	23	19.31	0.17911	1	4	2.01	0.14109	0.796453734238603
GO:0018958	phenol-containing compound metabolic pro...	14	12.63	0.37333	1	3	1.32	0.14309	0.803070202507232
GO:0030500	regulation of bone mineralization	12	12.63	0.65075	1	3	1.32	0.14309	0.803070202507232
GO:0032846	positive regulation of homeostatic proce...	15	12.63	0.25043	1	3	1.32	0.14309	0.803070202507232
GO:0035249	synaptic transmission, glutamatergic	13	12.63	0.51205	1	3	1.32	0.14309	0.803070202507232
GO:0048259	regulation of receptor-mediated endocyto...	13	12.63	0.51205	1	3	1.32	0.14309	0.803070202507232
GO:1901019	regulation of calcium ion transmembrane ...	11	12.63	0.77315	1	3	1.32	0.14309	0.803070202507232
GO:0001934	positive regulation of protein phosphory...	159	157.11	0.44166	1	21	16.37	0.14427	0.808912716763006
GO:1901293	nucleoside phosphate biosynthetic proces...	82	73.54	0.1189	1	11	7.66	0.1458	0.816704523580366
GO:0007507	heart development	102	106.6	0.73537	1	15	11.11	0.1464	0.819272622478386
GO:0009967	positive regulation of signal transducti...	245	244.4	0.4953	1	31	25.47	0.14654	0.819272622478386
GO:0018212	peptidyl-tyrosine modification	61	57.57	0.30995	1	9	6	0.14691	0.820552975047985
GO:0090287	regulation of cellular response to growt...	35	41.97	0.92978	1	7	4.37	0.14797	0.825681112176414
GO:0002819	regulation of adaptive immune response	26	19.69	0.05033	1	4	2.05	0.14826	0.826506896551724
GO:0019318	hexose metabolic process	100	73.91	9.4e-05	0.16005	11	7.7	0.14934	0.830935755258126
GO:0006979	response to oxidative stress	75	73.91	0.46294	1	11	7.7	0.14934	0.830935755258126
GO:0003170	heart valve development	8	6.69	0.33946	1	2	0.7	0.15239	0.831927272727273
GO:0010717	regulation of epithelial to mesenchymal ...	14	13	0.42485	1	3	1.35	0.15229	0.831927272727273
GO:0019220	regulation of phosphate metabolic proces...	398	405.59	0.70417	1	49	42.27	0.14989	0.831927272727273
GO:0030803	negative regulation of cyclic nucleotide...	5	6.69	0.85792	1	2	0.7	0.15239	0.831927272727273
GO:0030818	negative regulation of cAMP biosynthetic...	5	6.69	0.85792	1	2	0.7	0.15239	0.831927272727273
GO:0031349	positive regulation of defense response	58	57.94	0.52666	1	9	6.04	0.15096	0.831927272727273
GO:0032092	positive regulation of protein binding	15	13	0.29606	1	3	1.35	0.15229	0.831927272727273
GO:0032400	melanosome localization	10	6.69	0.08657	1	2	0.7	0.15239	0.831927272727273
GO:0033598	mammary gland epithelial cell proliferat...	6	6.69	0.71305	1	2	0.7	0.15239	0.831927272727273
GO:0035088	establishment or maintenance of apical/b...	7	6.69	0.52747	1	2	0.7	0.15239	0.831927272727273
GO:0042246	tissue regeneration	6	6.69	0.71305	1	2	0.7	0.15239	0.831927272727273
GO:0045669	positive regulation of osteoblast differ...	12	13	0.69623	1	3	1.35	0.15229	0.831927272727273
GO:0046330	positive regulation of JNK cascade	12	13	0.69623	1	3	1.35	0.15229	0.831927272727273
GO:0046638	positive regulation of alpha-beta T cell...	6	6.69	0.71305	1	2	0.7	0.15239	0.831927272727273
GO:0048167	regulation of synaptic plasticity	20	27.11	0.97019	1	5	2.83	0.15191	0.831927272727273
GO:0048710	regulation of astrocyte differentiation	5	6.69	0.85792	1	2	0.7	0.15239	0.831927272727273
GO:0051128	regulation of cellular component organiz...	408	415.25	0.69439	1	50	43.27	0.15252	0.831927272727273
GO:0051146	striated muscle cell differentiation	53	50.14	0.334	1	8	5.23	0.15249	0.831927272727273
GO:0061245	establishment or maintenance of bipolar ...	7	6.69	0.52747	1	2	0.7	0.15239	0.831927272727273
GO:0071514	genetic imprinting	5	6.69	0.85792	1	2	0.7	0.15239	0.831927272727273
GO:0072661	protein targeting to plasma membrane	9	6.69	0.18675	1	2	0.7	0.15239	0.831927272727273
GO:0051271	negative regulation of cellular componen...	47	42.34	0.20801	1	7	4.41	0.15278	0.832565168539326
GO:0033559	unsaturated fatty acid metabolic process	21	20.06	0.44558	1	4	2.09	0.15556	0.846921608980356
GO:0007420	brain development	155	141.88	0.08696	1	19	14.79	0.15701	0.854017009345794
GO:0051222	positive regulation of protein transport	41	42.71	0.66379	1	7	4.45	0.15767	0.856806162464986
GO:0007156	homophilic cell adhesion	27	27.49	0.59017	1	5	2.86	0.15812	0.85845
GO:0001774	microglial cell activation	1	1.86	0.90193	1	1	0.19	0.17916	0.863795387149918
GO:0001837	epithelial to mesenchymal transition	22	21.17	0.45941	1	4	2.21	0.17825	0.863795387149918
GO:0001893	maternal placenta development	5	7.06	0.89043	1	2	0.74	0.16618	0.863795387149918
GO:0002072	optic cup morphogenesis involved in came...	2	1.86	0.612	1	1	0.19	0.17916	0.863795387149918
GO:0002251	organ or tissue specific immune response	2	1.86	0.612	1	1	0.19	0.17916	0.863795387149918
GO:0002517	T cell tolerance induction	2	1.86	0.612	1	1	0.19	0.17916	0.863795387149918
GO:0002544	chronic inflammatory response	3	1.86	0.26929	1	1	0.19	0.17916	0.863795387149918
GO:0002664	regulation of T cell tolerance induction	2	1.86	0.612	1	1	0.19	0.17916	0.863795387149918
GO:0002682	regulation of immune system process	234	229.54	0.36559	1	29	23.92	0.1614	0.863795387149918
GO:0002698	negative regulation of immune effector p...	13	13.74	0.65933	1	3	1.43	0.17123	0.863795387149918
GO:0002699	positive regulation of immune effector p...	25	21.17	0.17955	1	4	2.21	0.17825	0.863795387149918
GO:0002711	positive regulation of T cell mediated i...	11	7.43	0.07932	1	2	0.77	0.18018	0.863795387149918
GO:0002861	regulation of inflammatory response to a...	1	1.86	0.90193	1	1	0.19	0.17916	0.863795387149918
GO:0003161	cardiac conduction system development	3	1.86	0.26929	1	1	0.19	0.17916	0.863795387149918
GO:0003306	Wnt signaling pathway involved in heart ...	2	1.86	0.612	1	1	0.19	0.17916	0.863795387149918
GO:0006089	lactate metabolic process	3	1.86	0.26929	1	1	0.19	0.17916	0.863795387149918
GO:0006705	mineralocorticoid biosynthetic process	2	1.86	0.612	1	1	0.19	0.17916	0.863795387149918
GO:0006869	lipid transport	53	52	0.46196	1	8	5.42	0.17539	0.863795387149918
GO:0006971	hypotonic response	1	1.86	0.90193	1	1	0.19	0.17916	0.863795387149918
GO:0007028	cytoplasm organization	2	1.86	0.612	1	1	0.19	0.17916	0.863795387149918
GO:0007176	regulation of epidermal growth factor-ac...	6	7.06	0.76688	1	2	0.74	0.16618	0.863795387149918
GO:0009109	coenzyme catabolic process	2	1.86	0.612	1	1	0.19	0.17916	0.863795387149918
GO:0009409	response to cold	9	7.06	0.24345	1	2	0.74	0.16618	0.863795387149918
GO:0009628	response to abiotic stimulus	231	230.65	0.50397	1	29	24.04	0.16779	0.863795387149918
GO:0009629	response to gravity	1	1.86	0.90193	1	1	0.19	0.17916	0.863795387149918
GO:0009713	catechol-containing compound biosyntheti...	2	1.86	0.612	1	1	0.19	0.17916	0.863795387149918
GO:0010523	negative regulation of calcium ion trans...	3	1.86	0.26929	1	1	0.19	0.17916	0.863795387149918
GO:0010566	regulation of ketone biosynthetic proces...	1	1.86	0.90193	1	1	0.19	0.17916	0.863795387149918
GO:0010623	developmental programmed cell death	7	7.06	0.59641	1	2	0.74	0.16618	0.863795387149918
GO:0010646	regulation of cell communication	607	621.39	0.79605	1	72	64.76	0.17329	0.863795387149918
GO:0010692	regulation of alkaline phosphatase activ...	2	1.86	0.612	1	1	0.19	0.17916	0.863795387149918
GO:0010763	positive regulation of fibroblast migrat...	2	1.86	0.612	1	1	0.19	0.17916	0.863795387149918
GO:0010771	negative regulation of cell morphogenesi...	8	7.06	0.40928	1	2	0.74	0.16618	0.863795387149918
GO:0010959	regulation of metal ion transport	48	51.63	0.76613	1	8	5.38	0.17069	0.863795387149918
GO:0014015	positive regulation of gliogenesis	8	7.43	0.47879	1	2	0.77	0.18018	0.863795387149918
GO:0014048	regulation of glutamate secretion	4	1.86	0.06683	1	1	0.19	0.17916	0.863795387149918
GO:0014061	regulation of norepinephrine secretion	4	1.86	0.06683	1	1	0.19	0.17916	0.863795387149918
GO:0014819	regulation of skeletal muscle contractio...	2	1.86	0.612	1	1	0.19	0.17916	0.863795387149918
GO:0014823	response to activity	12	7.06	0.01899	1	2	0.74	0.16618	0.863795387149918
GO:0014832	urinary bladder smooth muscle contractio...	3	1.86	0.26929	1	1	0.19	0.17916	0.863795387149918
GO:0015669	gas transport	1	1.86	0.90193	1	1	0.19	0.17916	0.863795387149918
GO:0016114	terpenoid biosynthetic process	2	1.86	0.612	1	1	0.19	0.17916	0.863795387149918
GO:0017158	regulation of calcium ion-dependent exoc...	9	7.43	0.30503	1	2	0.77	0.18018	0.863795387149918
GO:0021516	dorsal spinal cord development	1	1.86	0.90193	1	1	0.19	0.17916	0.863795387149918
GO:0021936	regulation of cerebellar granule cell pr...	4	1.86	0.06683	1	1	0.19	0.17916	0.863795387149918
GO:0021940	positive regulation of cerebellar granul...	4	1.86	0.06683	1	1	0.19	0.17916	0.863795387149918
GO:0023051	regulation of signaling	604	618.79	0.8027	1	72	64.49	0.16364	0.863795387149918
GO:0030011	maintenance of cell polarity	4	1.86	0.06683	1	1	0.19	0.17916	0.863795387149918
GO:0030800	negative regulation of cyclic nucleotide...	5	7.43	0.91631	1	2	0.77	0.18018	0.863795387149918
GO:0030809	negative regulation of nucleotide biosyn...	7	7.43	0.65975	1	2	0.77	0.18018	0.863795387149918
GO:0030815	negative regulation of cAMP metabolic pr...	5	7.43	0.91631	1	2	0.77	0.18018	0.863795387149918
GO:0031281	positive regulation of cyclase activity	7	7.06	0.59641	1	2	0.74	0.16618	0.863795387149918
GO:0032000	positive regulation of fatty acid beta-o...	3	1.86	0.26929	1	1	0.19	0.17916	0.863795387149918
GO:0032342	aldosterone biosynthetic process	2	1.86	0.612	1	1	0.19	0.17916	0.863795387149918
GO:0032344	regulation of aldosterone metabolic proc...	1	1.86	0.90193	1	1	0.19	0.17916	0.863795387149918
GO:0032353	negative regulation of hormone biosynthe...	2	1.86	0.612	1	1	0.19	0.17916	0.863795387149918
GO:0032634	interleukin-5 production	1	1.86	0.90193	1	1	0.19	0.17916	0.863795387149918
GO:0032674	regulation of interleukin-5 production	1	1.86	0.90193	1	1	0.19	0.17916	0.863795387149918
GO:0032728	positive regulation of interferon-beta p...	7	7.06	0.59641	1	2	0.74	0.16618	0.863795387149918
GO:0032740	positive regulation of interleukin-17 pr...	2	1.86	0.612	1	1	0.19	0.17916	0.863795387149918
GO:0032956	regulation of actin cytoskeleton organiz...	63	59.8	0.32652	1	9	6.23	0.172	0.863795387149918
GO:0033600	negative regulation of mammary gland epi...	2	1.86	0.612	1	1	0.19	0.17916	0.863795387149918
GO:0033690	positive regulation of osteoblast prolif...	2	1.86	0.612	1	1	0.19	0.17916	0.863795387149918
GO:0034381	plasma lipoprotein particle clearance	9	7.43	0.30503	1	2	0.77	0.18018	0.863795387149918
GO:0035025	positive regulation of Rho protein signa...	2	1.86	0.612	1	1	0.19	0.17916	0.863795387149918
GO:0035303	regulation of dephosphorylation	32	35.66	0.81063	1	6	3.72	0.16755	0.863795387149918
GO:0035728	response to hepatocyte growth factor	2	1.86	0.612	1	1	0.19	0.17916	0.863795387149918
GO:0035729	cellular response to hepatocyte growth f...	2	1.86	0.612	1	1	0.19	0.17916	0.863795387149918
GO:0035809	regulation of urine volume	4	1.86	0.06683	1	1	0.19	0.17916	0.863795387149918
GO:0035810	positive regulation of urine volume	4	1.86	0.06683	1	1	0.19	0.17916	0.863795387149918
GO:0035850	epithelial cell differentiation involved...	12	7.06	0.01899	1	2	0.74	0.16618	0.863795387149918
GO:0036155	acylglycerol acyl-chain remodeling	3	1.86	0.26929	1	1	0.19	0.17916	0.863795387149918
GO:0039530	MDA-5 signaling pathway	3	1.86	0.26929	1	1	0.19	0.17916	0.863795387149918
GO:0042116	macrophage activation	8	7.43	0.47879	1	2	0.77	0.18018	0.863795387149918
GO:0042181	ketone biosynthetic process	8	7.43	0.47879	1	2	0.77	0.18018	0.863795387149918
GO:0042226	interleukin-6 biosynthetic process	2	1.86	0.612	1	1	0.19	0.17916	0.863795387149918
GO:0042423	catecholamine biosynthetic process	2	1.86	0.612	1	1	0.19	0.17916	0.863795387149918
GO:0042491	auditory receptor cell differentiation	10	7.06	0.12375	1	2	0.74	0.16618	0.863795387149918
GO:0042532	negative regulation of tyrosine phosphor...	1	1.86	0.90193	1	1	0.19	0.17916	0.863795387149918
GO:0042711	maternal behavior	2	1.86	0.612	1	1	0.19	0.17916	0.863795387149918
GO:0042976	activation of Janus kinase activity	4	1.86	0.06683	1	1	0.19	0.17916	0.863795387149918
GO:0043271	negative regulation of ion transport	18	13.37	0.07843	1	3	1.39	0.16168	0.863795387149918
GO:0043408	regulation of MAPK cascade	128	127.03	0.47669	1	17	13.24	0.17406	0.863795387149918
GO:0045576	mast cell activation	7	7.06	0.59641	1	2	0.74	0.16618	0.863795387149918
GO:0045596	negative regulation of cell differentiat...	112	109.2	0.38721	1	15	11.38	0.16752	0.863795387149918
GO:0045625	regulation of T-helper 1 cell differenti...	3	1.86	0.26929	1	1	0.19	0.17916	0.863795387149918
GO:0045638	negative regulation of myeloid cell diff...	15	13.37	0.34388	1	3	1.39	0.16168	0.863795387149918
GO:0045743	positive regulation of fibroblast growth...	2	1.86	0.612	1	1	0.19	0.17916	0.863795387149918
GO:0045779	negative regulation of bone resorption	2	1.86	0.612	1	1	0.19	0.17916	0.863795387149918
GO:0045785	positive regulation of cell adhesion	42	35.66	0.10815	1	6	3.72	0.16755	0.863795387149918
GO:0046425	regulation of JAK-STAT cascade	11	13.37	0.83942	1	3	1.39	0.16168	0.863795387149918
GO:0046427	positive regulation of JAK-STAT cascade	8	7.06	0.40928	1	2	0.74	0.16618	0.863795387149918
GO:0046661	male sex differentiation	24	27.86	0.85231	1	5	2.9	0.16443	0.863795387149918
GO:0046950	cellular ketone body metabolic process	4	1.86	0.06683	1	1	0.19	0.17916	0.863795387149918
GO:0048169	regulation of long-term neuronal synapti...	5	7.43	0.91631	1	2	0.77	0.18018	0.863795387149918
GO:0048260	positive regulation of receptor-mediated...	8	7.06	0.40928	1	2	0.74	0.16618	0.863795387149918
GO:0048644	muscle organ morphogenesis	9	13.37	0.9574	1	3	1.39	0.16168	0.863795387149918
GO:0048842	positive regulation of axon extension in...	4	1.86	0.06683	1	1	0.19	0.17916	0.863795387149918
GO:0048858	cell projection morphogenesis	201	212.45	0.85697	1	27	22.14	0.16432	0.863795387149918
GO:0050714	positive regulation of protein secretion	15	13.37	0.34388	1	3	1.39	0.16168	0.863795387149918
GO:0050715	positive regulation of cytokine secretio...	9	7.06	0.24345	1	2	0.74	0.16618	0.863795387149918
GO:0050755	chemokine metabolic process	2	1.86	0.612	1	1	0.19	0.17916	0.863795387149918
GO:0050771	negative regulation of axonogenesis	14	13.37	0.47638	1	3	1.39	0.16168	0.863795387149918
GO:0051051	negative regulation of transport	78	75.4	0.37683	1	11	7.86	0.16393	0.863795387149918
GO:0051057	positive regulation of small GTPase medi...	9	7.43	0.30503	1	2	0.77	0.18018	0.863795387149918
GO:0051174	regulation of phosphorus metabolic proce...	401	409.68	0.72779	1	49	42.69	0.16739	0.863795387149918
GO:0051251	positive regulation of lymphocyte activa...	44	44.2	0.54994	1	7	4.61	0.17791	0.863795387149918
GO:0051349	positive regulation of lyase activity	7	7.43	0.65975	1	2	0.77	0.18018	0.863795387149918
GO:0051450	myoblast proliferation	1	1.86	0.90193	1	1	0.19	0.17916	0.863795387149918
GO:0051704	multi-organism process	430	430.48	0.52444	1	51	44.86	0.17921	0.863795387149918
GO:0051875	pigment granule localization	11	7.06	0.0531	1	2	0.74	0.16618	0.863795387149918
GO:0052173	response to defenses of other organism i...	1	1.86	0.90193	1	1	0.19	0.17916	0.863795387149918
GO:0052200	response to host defenses	1	1.86	0.90193	1	1	0.19	0.17916	0.863795387149918
GO:0060065	uterus development	1	1.86	0.90193	1	1	0.19	0.17916	0.863795387149918
GO:0060143	positive regulation of syncytium formati...	2	1.86	0.612	1	1	0.19	0.17916	0.863795387149918
GO:0060179	male mating behavior	2	1.86	0.612	1	1	0.19	0.17916	0.863795387149918
GO:0060452	positive regulation of cardiac muscle co...	2	1.86	0.612	1	1	0.19	0.17916	0.863795387149918
GO:0060502	epithelial cell proliferation involved i...	3	1.86	0.26929	1	1	0.19	0.17916	0.863795387149918
GO:0060613	fat pad development	3	1.86	0.26929	1	1	0.19	0.17916	0.863795387149918
GO:0060666	dichotomous subdivision of terminal unit...	4	1.86	0.06683	1	1	0.19	0.17916	0.863795387149918
GO:0060670	branching involved in labyrinthine layer...	2	1.86	0.612	1	1	0.19	0.17916	0.863795387149918
GO:0060746	parental behavior	2	1.86	0.612	1	1	0.19	0.17916	0.863795387149918
GO:0060947	cardiac vascular smooth muscle cell diff...	3	1.86	0.26929	1	1	0.19	0.17916	0.863795387149918
GO:0061179	negative regulation of insulin secretion...	2	1.86	0.612	1	1	0.19	0.17916	0.863795387149918
GO:0070167	regulation of biomineral tissue developm...	12	13.37	0.73792	1	3	1.39	0.16168	0.863795387149918
GO:0070189	kynurenine metabolic process	3	1.86	0.26929	1	1	0.19	0.17916	0.863795387149918
GO:0070527	platelet aggregation	9	7.06	0.24345	1	2	0.74	0.16618	0.863795387149918
GO:0071071	regulation of phospholipid biosynthetic ...	2	1.86	0.612	1	1	0.19	0.17916	0.863795387149918
GO:0071674	mononuclear cell migration	4	1.86	0.06683	1	1	0.19	0.17916	0.863795387149918
GO:0071675	regulation of mononuclear cell migration	4	1.86	0.06683	1	1	0.19	0.17916	0.863795387149918
GO:0071705	nitrogen compound transport	161	152.28	0.19512	1	20	15.87	0.16982	0.863795387149918
GO:0071822	protein complex subunit organization	374	345.42	0.02292	1	42	36	0.1623	0.863795387149918
GO:0072182	regulation of nephron tubule epithelial ...	3	1.86	0.26929	1	1	0.19	0.17916	0.863795387149918
GO:0072668	tubulin complex biogenesis	2	1.86	0.612	1	1	0.19	0.17916	0.863795387149918
GO:0072676	lymphocyte migration	9	7.06	0.24345	1	2	0.74	0.16618	0.863795387149918
GO:0075136	response to host	1	1.86	0.90193	1	1	0.19	0.17916	0.863795387149918
GO:1900372	negative regulation of purine nucleotide...	7	7.43	0.65975	1	2	0.77	0.18018	0.863795387149918
GO:1901739	regulation of myoblast fusion	1	1.86	0.90193	1	1	0.19	0.17916	0.863795387149918
GO:2000047	regulation of cell-cell adhesion mediate...	1	1.86	0.90193	1	1	0.19	0.17916	0.863795387149918
GO:2000179	positive regulation of neural precursor ...	12	7.06	0.01899	1	2	0.74	0.16618	0.863795387149918
GO:2000351	regulation of endothelial cell apoptotic...	6	7.06	0.76688	1	2	0.74	0.16618	0.863795387149918
GO:2000679	positive regulation of transcription reg...	2	1.86	0.612	1	1	0.19	0.17916	0.863795387149918
GO:0017156	calcium ion-dependent exocytosis	16	14.11	0.31678	1	3	1.47	0.18093	0.865252752670501
GO:0021761	limbic system development	15	14.11	0.44285	1	3	1.47	0.18093	0.865252752670501
GO:0050663	cytokine secretion	18	14.11	0.128	1	3	1.47	0.18093	0.865252752670501
GO:0061448	connective tissue development	48	44.57	0.28702	1	7	4.64	0.18314	0.875102463054187
GO:0048638	regulation of developmental growth	30	28.97	0.44664	1	5	3.02	0.18393	0.878156357670221
GO:0007519	skeletal muscle tissue development	30	36.77	0.93749	1	6	3.83	0.18477	0.881443770491803
GO:0045776	negative regulation of blood pressure	15	7.8	0.00148	0.57424	2	0.81	0.19434	0.893175436046512
GO:0007635	chemosensory behavior	6	2.23	0.00262	0.662973913043478	1	0.23	0.21094	0.893175436046512
GO:0045634	regulation of melanocyte differentiation	6	2.23	0.00262	0.662973913043478	1	0.23	0.21094	0.893175436046512
GO:1901566	organonitrogen compound biosynthetic pro...	200	172.71	0.00446	0.748285714285714	22	18	0.19153	0.893175436046512
GO:0060428	lung epithelium development	14	8.17	0.01042	0.887339130434783	2	0.85	0.20864	0.893175436046512
GO:0000902	cell morphogenesis	281	288.97	0.74324	1	35	30.11	0.19565	0.893175436046512
GO:0001508	action potential	46	46.43	0.56559	1	7	4.84	0.21019	0.893175436046512
GO:0001657	ureteric bud development	19	22.29	0.84495	1	4	2.32	0.20197	0.893175436046512
GO:0001666	response to hypoxia	70	62.4	0.12673	1	9	6.5	0.20359	0.893175436046512
GO:0001823	mesonephros development	2	2.23	0.71971	1	1	0.23	0.21094	0.893175436046512
GO:0001963	synaptic transmission, dopaminergic	2	2.23	0.71971	1	1	0.23	0.21094	0.893175436046512
GO:0002003	angiotensin maturation	3	2.23	0.39658	1	1	0.23	0.21094	0.893175436046512
GO:0002040	sprouting angiogenesis	16	14.86	0.41142	1	3	1.55	0.20077	0.893175436046512
GO:0002360	T cell lineage commitment	3	2.23	0.39658	1	1	0.23	0.21094	0.893175436046512
GO:0002534	cytokine production involved in inflamma...	4	2.23	0.14201	1	1	0.23	0.21094	0.893175436046512
GO:0002634	regulation of germinal center formation	2	2.23	0.71971	1	1	0.23	0.21094	0.893175436046512
GO:0002726	positive regulation of T cell cytokine p...	5	2.23	0.02925	1	1	0.23	0.21094	0.893175436046512
GO:0002921	negative regulation of humoral immune re...	1	2.23	0.93838	1	1	0.23	0.21094	0.893175436046512
GO:0003007	heart morphogenesis	40	46.43	0.90265	1	7	4.84	0.21019	0.893175436046512
GO:0003015	heart process	32	37.89	0.90705	1	6	3.95	0.20266	0.893175436046512
GO:0003084	positive regulation of systemic arterial...	2	2.23	0.71971	1	1	0.23	0.21094	0.893175436046512
GO:0003128	heart field specification	2	2.23	0.71971	1	1	0.23	0.21094	0.893175436046512
GO:0006560	proline metabolic process	5	2.23	0.02925	1	1	0.23	0.21094	0.893175436046512
GO:0006569	tryptophan catabolic process	3	2.23	0.39658	1	1	0.23	0.21094	0.893175436046512
GO:0006584	catecholamine metabolic process	9	7.8	0.36956	1	2	0.81	0.19434	0.893175436046512
GO:0006855	drug transmembrane transport	5	2.23	0.02925	1	1	0.23	0.21094	0.893175436046512
GO:0007157	heterophilic cell-cell adhesion	7	7.8	0.71661	1	2	0.81	0.19434	0.893175436046512
GO:0007549	dosage compensation	4	2.23	0.14201	1	1	0.23	0.21094	0.893175436046512
GO:0007584	response to nutrient	37	37.89	0.60916	1	6	3.95	0.20266	0.893175436046512
GO:0008212	mineralocorticoid metabolic process	2	2.23	0.71971	1	1	0.23	0.21094	0.893175436046512
GO:0009712	catechol-containing compound metabolic p...	9	7.8	0.36956	1	2	0.81	0.19434	0.893175436046512
GO:0009743	response to carbohydrate	42	37.89	0.22713	1	6	3.95	0.20266	0.893175436046512
GO:0009746	response to hexose	33	30.46	0.31697	1	5	3.17	0.21117	0.893175436046512
GO:0010042	response to manganese ion	4	2.23	0.14201	1	1	0.23	0.21094	0.893175436046512
GO:0010165	response to X-ray	7	8.17	0.76665	1	2	0.85	0.20864	0.893175436046512
GO:0010715	regulation of extracellular matrix disas...	3	2.23	0.39658	1	1	0.23	0.21094	0.893175436046512
GO:0014706	striated muscle tissue development	58	69.46	0.96744	1	10	7.24	0.18875	0.893175436046512
GO:0015988	energy coupled proton transmembrane tran...	10	8.17	0.2749	1	2	0.85	0.20864	0.893175436046512
GO:0015991	ATP hydrolysis coupled proton transport	10	8.17	0.2749	1	2	0.85	0.20864	0.893175436046512
GO:0016082	synaptic vesicle priming	4	2.23	0.14201	1	1	0.23	0.21094	0.893175436046512
GO:0017157	regulation of exocytosis	24	22.66	0.40726	1	4	2.36	0.21008	0.893175436046512
GO:0018095	protein polyglutamylation	1	2.23	0.93838	1	1	0.23	0.21094	0.893175436046512
GO:0019216	regulation of lipid metabolic process	48	53.86	0.86487	1	8	5.61	0.19971	0.893175436046512
GO:0021510	spinal cord development	15	14.49	0.49238	1	3	1.51	0.19078	0.893175436046512
GO:0021532	neural tube patterning	7	8.17	0.76665	1	2	0.85	0.20864	0.893175436046512
GO:0021548	pons development	4	2.23	0.14201	1	1	0.23	0.21094	0.893175436046512
GO:0021549	cerebellum development	20	21.91	0.74059	1	4	2.28	0.19396	0.893175436046512
GO:0021684	cerebellar granular layer formation	4	2.23	0.14201	1	1	0.23	0.21094	0.893175436046512
GO:0021707	cerebellar granule cell differentiation	4	2.23	0.14201	1	1	0.23	0.21094	0.893175436046512
GO:0021783	preganglionic parasympathetic nervous sy...	2	2.23	0.71971	1	1	0.23	0.21094	0.893175436046512
GO:0021903	rostrocaudal neural tube patterning	2	2.23	0.71971	1	1	0.23	0.21094	0.893175436046512
GO:0021984	adenohypophysis development	3	2.23	0.39658	1	1	0.23	0.21094	0.893175436046512
GO:0030854	positive regulation of granulocyte diffe...	2	2.23	0.71971	1	1	0.23	0.21094	0.893175436046512
GO:0030858	positive regulation of epithelial cell d...	10	8.17	0.2749	1	2	0.85	0.20864	0.893175436046512
GO:0030917	midbrain-hindbrain boundary development	2	2.23	0.71971	1	1	0.23	0.21094	0.893175436046512
GO:0031214	biomineral tissue development	20	22.66	0.79827	1	4	2.36	0.21008	0.893175436046512
GO:0031646	positive regulation of neurological syst...	3	2.23	0.39658	1	1	0.23	0.21094	0.893175436046512
GO:0031650	regulation of heat generation	1	2.23	0.93838	1	1	0.23	0.21094	0.893175436046512
GO:0032315	regulation of Ral GTPase activity	1	2.23	0.93838	1	1	0.23	0.21094	0.893175436046512
GO:0032341	aldosterone metabolic process	2	2.23	0.71971	1	1	0.23	0.21094	0.893175436046512
GO:0032351	negative regulation of hormone metabolic...	2	2.23	0.71971	1	1	0.23	0.21094	0.893175436046512
GO:0032370	positive regulation of lipid transport	7	8.17	0.76665	1	2	0.85	0.20864	0.893175436046512
GO:0032484	Ral protein signal transduction	1	2.23	0.93838	1	1	0.23	0.21094	0.893175436046512
GO:0032485	regulation of Ral protein signal transdu...	1	2.23	0.93838	1	1	0.23	0.21094	0.893175436046512
GO:0032496	response to lipopolysaccharide	50	45.68	0.23573	1	7	4.76	0.19919	0.893175436046512
GO:0032990	cell part morphogenesis	203	216.91	0.89889	1	27	22.6	0.19208	0.893175436046512
GO:0033033	negative regulation of myeloid cell apop...	3	2.23	0.39658	1	1	0.23	0.21094	0.893175436046512
GO:0034201	response to oleic acid	2	2.23	0.71971	1	1	0.23	0.21094	0.893175436046512
GO:0035089	establishment of apical/basal cell polar...	2	2.23	0.71971	1	1	0.23	0.21094	0.893175436046512
GO:0035725	sodium ion transmembrane transport	20	21.91	0.74059	1	4	2.28	0.19396	0.893175436046512
GO:0036150	phosphatidylserine acyl-chain remodeling	4	2.23	0.14201	1	1	0.23	0.21094	0.893175436046512
GO:0039531	regulation of viral-induced cytoplasmic ...	3	2.23	0.39658	1	1	0.23	0.21094	0.893175436046512
GO:0039535	regulation of RIG-I signaling pathway	3	2.23	0.39658	1	1	0.23	0.21094	0.893175436046512
GO:0042053	regulation of dopamine metabolic process	3	2.23	0.39658	1	1	0.23	0.21094	0.893175436046512
GO:0042178	xenobiotic catabolic process	3	2.23	0.39658	1	1	0.23	0.21094	0.893175436046512
GO:0042273	ribosomal large subunit biogenesis	1	2.23	0.93838	1	1	0.23	0.21094	0.893175436046512
GO:0042325	regulation of phosphorylation	282	280.05	0.45368	1	34	29.19	0.19605	0.893175436046512
GO:0042340	keratan sulfate catabolic process	3	2.23	0.39658	1	1	0.23	0.21094	0.893175436046512
GO:0042403	thyroid hormone metabolic process	2	2.23	0.71971	1	1	0.23	0.21094	0.893175436046512
GO:0042436	indole-containing compound catabolic pro...	3	2.23	0.39658	1	1	0.23	0.21094	0.893175436046512
GO:0042438	melanin biosynthetic process	3	2.23	0.39658	1	1	0.23	0.21094	0.893175436046512
GO:0042482	positive regulation of odontogenesis	2	2.23	0.71971	1	1	0.23	0.21094	0.893175436046512
GO:0043084	penile erection	3	2.23	0.39658	1	1	0.23	0.21094	0.893175436046512
GO:0043371	negative regulation of CD4-positive, alp...	3	2.23	0.39658	1	1	0.23	0.21094	0.893175436046512
GO:0043524	negative regulation of neuron apoptotic ...	36	30.46	0.12407	1	5	3.17	0.21117	0.893175436046512
GO:0043589	skin morphogenesis	7	8.17	0.76665	1	2	0.85	0.20864	0.893175436046512
GO:0043931	ossification involved in bone maturation	2	2.23	0.71971	1	1	0.23	0.21094	0.893175436046512
GO:0044092	negative regulation of molecular functio...	197	208.74	0.86469	1	26	21.75	0.19668	0.893175436046512
GO:0044093	positive regulation of molecular functio...	308	318.68	0.79574	1	38	33.21	0.21072	0.893175436046512
GO:0044331	cell-cell adhesion mediated by cadherin	1	2.23	0.93838	1	1	0.23	0.21094	0.893175436046512
GO:0045351	type I interferon biosynthetic process	4	2.23	0.14201	1	1	0.23	0.21094	0.893175436046512
GO:0045623	negative regulation of T-helper cell dif...	3	2.23	0.39658	1	1	0.23	0.21094	0.893175436046512
GO:0045628	regulation of T-helper 2 cell differenti...	2	2.23	0.71971	1	1	0.23	0.21094	0.893175436046512
GO:0045666	positive regulation of neuron differenti...	13	14.86	0.77829	1	3	1.55	0.20077	0.893175436046512
GO:0045723	positive regulation of fatty acid biosyn...	3	2.23	0.39658	1	1	0.23	0.21094	0.893175436046512
GO:0045948	positive regulation of translational ini...	1	2.23	0.93838	1	1	0.23	0.21094	0.893175436046512
GO:0046007	negative regulation of activated T cell ...	4	2.23	0.14201	1	1	0.23	0.21094	0.893175436046512
GO:0046218	indolalkylamine catabolic process	3	2.23	0.39658	1	1	0.23	0.21094	0.893175436046512
GO:0046629	gamma-delta T cell activation	3	2.23	0.39658	1	1	0.23	0.21094	0.893175436046512
GO:0046717	acid secretion	20	15.23	0.08469	1	3	1.59	0.21087	0.893175436046512
GO:0046824	positive regulation of nucleocytoplasmic...	20	21.91	0.74059	1	4	2.28	0.19396	0.893175436046512
GO:0046851	negative regulation of bone remodeling	3	2.23	0.39658	1	1	0.23	0.21094	0.893175436046512
GO:0048148	behavioral response to cocaine	3	2.23	0.39658	1	1	0.23	0.21094	0.893175436046512
GO:0048172	regulation of short-term neuronal synapt...	2	2.23	0.71971	1	1	0.23	0.21094	0.893175436046512
GO:0048243	norepinephrine secretion	5	2.23	0.02925	1	1	0.23	0.21094	0.893175436046512
GO:0048251	elastic fiber assembly	2	2.23	0.71971	1	1	0.23	0.21094	0.893175436046512
GO:0048284	organelle fusion	28	22.29	0.0824	1	4	2.32	0.20197	0.893175436046512
GO:0048305	immunoglobulin secretion	4	2.23	0.14201	1	1	0.23	0.21094	0.893175436046512
GO:0048484	enteric nervous system development	5	2.23	0.02925	1	1	0.23	0.21094	0.893175436046512
GO:0048486	parasympathetic nervous system developme...	2	2.23	0.71971	1	1	0.23	0.21094	0.893175436046512
GO:0048521	negative regulation of behavior	12	7.8	0.04933	1	2	0.81	0.19434	0.893175436046512
GO:0048663	neuron fate commitment	8	7.8	0.54601	1	2	0.81	0.19434	0.893175436046512
GO:0048679	regulation of axon regeneration	1	2.23	0.93838	1	1	0.23	0.21094	0.893175436046512
GO:0050708	regulation of protein secretion	25	22.66	0.30922	1	4	2.36	0.21008	0.893175436046512
GO:0050728	negative regulation of inflammatory resp...	14	14.49	0.62315	1	3	1.51	0.19078	0.893175436046512
GO:0050789	regulation of biological process	2103	2154.25	0.9866	1	233	224.5	0.19574	0.893175436046512
GO:0050796	regulation of insulin secretion	43	37.14	0.13288	1	6	3.87	0.19067	0.893175436046512
GO:0050942	positive regulation of pigment cell diff...	5	2.23	0.02925	1	1	0.23	0.21094	0.893175436046512
GO:0051098	regulation of binding	56	53.86	0.38548	1	8	5.61	0.19971	0.893175436046512
GO:0051608	histamine transport	4	2.23	0.14201	1	1	0.23	0.21094	0.893175436046512
GO:0051955	regulation of amino acid transport	5	2.23	0.02925	1	1	0.23	0.21094	0.893175436046512
GO:0060047	heart contraction	32	37.89	0.90705	1	6	3.95	0.20266	0.893175436046512
GO:0060401	cytosolic calcium ion transport	22	22.66	0.61669	1	4	2.36	0.21008	0.893175436046512
GO:0060402	calcium ion transport into cytosol	22	22.29	0.57896	1	4	2.32	0.20197	0.893175436046512
GO:0060538	skeletal muscle organ development	32	38.26	0.91843	1	6	3.99	0.20876	0.893175436046512
GO:0060837	blood vessel endothelial cell differenti...	3	2.23	0.39658	1	1	0.23	0.21094	0.893175436046512
GO:0061085	regulation of histone H3-K27 methylation	2	2.23	0.71971	1	1	0.23	0.21094	0.893175436046512
GO:0061178	regulation of insulin secretion involved...	9	8.17	0.43509	1	2	0.85	0.20864	0.893175436046512
GO:0070206	protein trimerization	7	8.17	0.76665	1	2	0.85	0.20864	0.893175436046512
GO:0070307	lens fiber cell development	2	2.23	0.71971	1	1	0.23	0.21094	0.893175436046512
GO:0070509	calcium ion import	10	7.8	0.21899	1	2	0.81	0.19434	0.893175436046512
GO:0070570	regulation of neuron projection regenera...	1	2.23	0.93838	1	1	0.23	0.21094	0.893175436046512
GO:0071310	cellular response to organic substance	422	409.31	0.20954	1	48	42.66	0.20877	0.893175436046512
GO:0071313	cellular response to caffeine	1	2.23	0.93838	1	1	0.23	0.21094	0.893175436046512
GO:0071360	cellular response to exogenous dsRNA	1	2.23	0.93838	1	1	0.23	0.21094	0.893175436046512
GO:0071380	cellular response to prostaglandin E sti...	2	2.23	0.71971	1	1	0.23	0.21094	0.893175436046512
GO:0071392	cellular response to estradiol stimulus	3	2.23	0.39658	1	1	0.23	0.21094	0.893175436046512
GO:0071415	cellular response to purine-containing c...	1	2.23	0.93838	1	1	0.23	0.21094	0.893175436046512
GO:0071636	positive regulation of transforming grow...	4	2.23	0.14201	1	1	0.23	0.21094	0.893175436046512
GO:0071711	basement membrane organization	4	2.23	0.14201	1	1	0.23	0.21094	0.893175436046512
GO:0071774	response to fibroblast growth factor	56	54.23	0.41048	1	8	5.65	0.20473	0.893175436046512
GO:0071902	positive regulation of protein serine/th...	67	61.28	0.19785	1	9	6.39	0.18976	0.893175436046512
GO:0072160	nephron tubule epithelial cell different...	4	2.23	0.14201	1	1	0.23	0.21094	0.893175436046512
GO:0072176	nephric duct development	2	2.23	0.71971	1	1	0.23	0.21094	0.893175436046512
GO:0072593	reactive oxygen species metabolic proces...	30	29.34	0.48137	1	5	3.06	0.19062	0.893175436046512
GO:0090026	positive regulation of monocyte chemotax...	2	2.23	0.71971	1	1	0.23	0.21094	0.893175436046512
GO:0090037	positive regulation of protein kinase C ...	3	2.23	0.39658	1	1	0.23	0.21094	0.893175436046512
GO:0090090	negative regulation of canonical Wnt sig...	21	22.66	0.714	1	4	2.36	0.21008	0.893175436046512
GO:0097104	postsynaptic membrane assembly	3	2.23	0.39658	1	1	0.23	0.21094	0.893175436046512
GO:1900125	regulation of hyaluronan biosynthetic pr...	4	2.23	0.14201	1	1	0.23	0.21094	0.893175436046512
GO:1900543	negative regulation of purine nucleotide...	7	8.17	0.76665	1	2	0.85	0.20864	0.893175436046512
GO:1901606	alpha-amino acid catabolic process	23	22.29	0.47256	1	4	2.32	0.20197	0.893175436046512
GO:2000052	positive regulation of non-canonical Wnt...	2	2.23	0.71971	1	1	0.23	0.21094	0.893175436046512
GO:2000515	negative regulation of CD4-positive, alp...	3	2.23	0.39658	1	1	0.23	0.21094	0.893175436046512
GO:2000696	regulation of epithelial cell differenti...	3	2.23	0.39658	1	1	0.23	0.21094	0.893175436046512
GO:2001014	regulation of skeletal muscle cell diffe...	3	2.23	0.39658	1	1	0.23	0.21094	0.893175436046512
GO:0001501	skeletal system development	88	88.77	0.5662	1	12	9.25	0.21612	0.913448366013072
GO:0002274	myeloid leukocyte activation	23	23.03	0.55094	1	4	2.4	0.21828	0.918575271149675
GO:0006576	cellular biogenic amine metabolic proces...	33	30.83	0.34851	1	5	3.21	0.21818	0.918575271149675
GO:0033238	regulation of cellular amine metabolic p...	22	23.03	0.65285	1	4	2.4	0.21828	0.918575271149675
GO:0036293	response to decreased oxygen levels	71	63.51	0.13259	1	9	6.62	0.21781	0.918575271149675
GO:0050773	regulation of dendrite development	17	23.03	0.95994	1	4	2.4	0.21828	0.918575271149675
GO:0051346	negative regulation of hydrolase activit...	57	63.51	0.86902	1	9	6.62	0.21781	0.918575271149675
GO:0071396	cellular response to lipid	57	55.34	0.41894	1	8	5.77	0.22009	0.925522976878613
GO:0006575	cellular modified amino acid metabolic p...	60	47.17	0.0121	0.912285	7	4.92	0.22141	0.928390634005764
GO:0002237	response to molecule of bacterial origin	51	47.17	0.26762	1	7	4.92	0.22141	0.928390634005764
GO:0030036	actin cytoskeleton organization	136	132.6	0.37153	1	17	13.82	0.22134	0.928390634005764
GO:0046470	phosphatidylcholine metabolic process	17	15.6	0.38203	1	3	1.63	0.22108	0.928390634005764
GO:0007140	male meiosis	12	8.54	0.1021	1	2	0.89	0.22304	0.930532473118279
GO:0007189	adenylate cyclase-activating G-protein c...	10	8.54	0.33438	1	2	0.89	0.22304	0.930532473118279
GO:0035065	regulation of histone acetylation	11	8.54	0.19756	1	2	0.89	0.22304	0.930532473118279
GO:0045921	positive regulation of exocytosis	12	8.54	0.1021	1	2	0.89	0.22304	0.930532473118279
GO:0050879	multicellular organismal movement	9	8.54	0.49983	1	2	0.89	0.22304	0.930532473118279
GO:0050881	musculoskeletal movement	9	8.54	0.49983	1	2	0.89	0.22304	0.930532473118279
GO:0050994	regulation of lipid catabolic process	11	8.54	0.19756	1	2	0.89	0.22304	0.930532473118279
GO:0006206	pyrimidine nucleobase metabolic process	15	8.91	0.01018	0.887339130434783	2	0.93	0.23751	0.936896005326232
GO:0001569	patterning of blood vessels	8	8.91	0.72061	1	2	0.93	0.23751	0.936896005326232
GO:0002002	regulation of angiotensin levels in bloo...	3	2.6	0.5166	1	1	0.27	0.24151	0.936896005326232
GO:0002376	immune system process	462	449.42	0.22098	1	52	46.84	0.22624	0.936896005326232
GO:0002724	regulation of T cell cytokine production	5	2.6	0.07111	1	1	0.27	0.24151	0.936896005326232
GO:0002934	desmosome organization	3	2.6	0.5166	1	1	0.27	0.24151	0.936896005326232
GO:0003181	atrioventricular valve morphogenesis	4	2.6	0.23654	1	1	0.27	0.24151	0.936896005326232
GO:0006090	pyruvate metabolic process	11	8.91	0.24836	1	2	0.93	0.23751	0.936896005326232
GO:0006165	nucleoside diphosphate phosphorylation	3	2.6	0.5166	1	1	0.27	0.24151	0.936896005326232
GO:0006573	valine metabolic process	2	2.6	0.80096	1	1	0.27	0.24151	0.936896005326232
GO:0006582	melanin metabolic process	4	2.6	0.23654	1	1	0.27	0.24151	0.936896005326232
GO:0006777	Mo-molybdopterin cofactor biosynthetic p...	4	2.6	0.23654	1	1	0.27	0.24151	0.936896005326232
GO:0006810	transport	906	925.59	0.8329	1	103	96.46	0.23211	0.936896005326232
GO:0006897	endocytosis	127	125.17	0.43758	1	16	13.04	0.23364	0.936896005326232
GO:0006925	inflammatory cell apoptotic process	2	2.6	0.80096	1	1	0.27	0.24151	0.936896005326232
GO:0007171	activation of transmembrane receptor pro...	4	2.6	0.23654	1	1	0.27	0.24151	0.936896005326232
GO:0007597	blood coagulation, intrinsic pathway	3	2.6	0.5166	1	1	0.27	0.24151	0.936896005326232
GO:0008635	activation of cysteine-type endopeptidas...	3	2.6	0.5166	1	1	0.27	0.24151	0.936896005326232
GO:0015695	organic cation transport	4	2.6	0.23654	1	1	0.27	0.24151	0.936896005326232
GO:0015721	bile acid and bile salt transport	3	2.6	0.5166	1	1	0.27	0.24151	0.936896005326232
GO:0015874	norepinephrine transport	5	2.6	0.07111	1	1	0.27	0.24151	0.936896005326232
GO:0016540	protein autoprocessing	2	2.6	0.80096	1	1	0.27	0.24151	0.936896005326232
GO:0019371	cyclooxygenase pathway	3	2.6	0.5166	1	1	0.27	0.24151	0.936896005326232
GO:0019471	4-hydroxyproline metabolic process	3	2.6	0.5166	1	1	0.27	0.24151	0.936896005326232
GO:0019511	peptidyl-proline hydroxylation	3	2.6	0.5166	1	1	0.27	0.24151	0.936896005326232
GO:0019720	Mo-molybdopterin cofactor metabolic proc...	4	2.6	0.23654	1	1	0.27	0.24151	0.936896005326232
GO:0019934	cGMP-mediated signaling	5	2.6	0.07111	1	1	0.27	0.24151	0.936896005326232
GO:0021683	cerebellar granular layer morphogenesis	4	2.6	0.23654	1	1	0.27	0.24151	0.936896005326232
GO:0021871	forebrain regionalization	3	2.6	0.5166	1	1	0.27	0.24151	0.936896005326232
GO:0021879	forebrain neuron differentiation	9	8.91	0.56224	1	2	0.93	0.23751	0.936896005326232
GO:0023014	signal transduction by phosphorylation	152	150.8	0.469	1	19	15.72	0.22675	0.936896005326232
GO:0030101	natural killer cell activation	10	8.91	0.39583	1	2	0.93	0.23751	0.936896005326232
GO:0030336	negative regulation of cell migration	44	39.37	0.20128	1	6	4.1	0.22744	0.936896005326232
GO:0030502	negative regulation of bone mineralizati...	4	2.6	0.23654	1	1	0.27	0.24151	0.936896005326232
GO:0031401	positive regulation of protein modificat...	203	213.57	0.83763	1	26	22.26	0.23039	0.936896005326232
GO:0031645	negative regulation of neurological syst...	2	2.6	0.80096	1	1	0.27	0.24151	0.936896005326232
GO:0031649	heat generation	2	2.6	0.80096	1	1	0.27	0.24151	0.936896005326232
GO:0032303	regulation of icosanoid secretion	4	2.6	0.23654	1	1	0.27	0.24151	0.936896005326232
GO:0032324	molybdopterin cofactor biosynthetic proc...	4	2.6	0.23654	1	1	0.27	0.24151	0.936896005326232
GO:0032388	positive regulation of intracellular tra...	39	39.37	0.56656	1	6	4.1	0.22744	0.936896005326232
GO:0032836	glomerular basement membrane development	3	2.6	0.5166	1	1	0.27	0.24151	0.936896005326232
GO:0032854	positive regulation of Rap GTPase activi...	2	2.6	0.80096	1	1	0.27	0.24151	0.936896005326232
GO:0032989	cellular component morphogenesis	294	304.57	0.79816	1	36	31.74	0.2347	0.936896005326232
GO:0033504	floor plate development	3	2.6	0.5166	1	1	0.27	0.24151	0.936896005326232
GO:0034104	negative regulation of tissue remodeling	3	2.6	0.5166	1	1	0.27	0.24151	0.936896005326232
GO:0034123	positive regulation of toll-like recepto...	2	2.6	0.80096	1	1	0.27	0.24151	0.936896005326232
GO:0034695	response to prostaglandin E	2	2.6	0.80096	1	1	0.27	0.24151	0.936896005326232
GO:0034754	cellular hormone metabolic process	18	16.34	0.35459	1	3	1.7	0.24179	0.936896005326232
GO:0035458	cellular response to interferon-beta	3	2.6	0.5166	1	1	0.27	0.24151	0.936896005326232
GO:0036148	phosphatidylglycerol acyl-chain remodeli...	4	2.6	0.23654	1	1	0.27	0.24151	0.936896005326232
GO:0042069	regulation of catecholamine metabolic pr...	4	2.6	0.23654	1	1	0.27	0.24151	0.936896005326232
GO:0042113	B cell activation	48	39.37	0.05141	1	6	4.1	0.22744	0.936896005326232
GO:0042448	progesterone metabolic process	2	2.6	0.80096	1	1	0.27	0.24151	0.936896005326232
GO:0042506	tyrosine phosphorylation of Stat5 protei...	2	2.6	0.80096	1	1	0.27	0.24151	0.936896005326232
GO:0042522	regulation of tyrosine phosphorylation o...	2	2.6	0.80096	1	1	0.27	0.24151	0.936896005326232
GO:0042744	hydrogen peroxide catabolic process	1	2.6	0.96128	1	1	0.27	0.24151	0.936896005326232
GO:0043353	enucleate erythrocyte differentiation	2	2.6	0.80096	1	1	0.27	0.24151	0.936896005326232
GO:0043545	molybdopterin cofactor metabolic process	4	2.6	0.23654	1	1	0.27	0.24151	0.936896005326232
GO:0044550	secondary metabolite biosynthetic proces...	4	2.6	0.23654	1	1	0.27	0.24151	0.936896005326232
GO:0044801	single-organism membrane fusion	29	23.77	0.11067	1	4	2.48	0.23492	0.936896005326232
GO:0045579	positive regulation of B cell differenti...	3	2.6	0.5166	1	1	0.27	0.24151	0.936896005326232
GO:0045624	positive regulation of T-helper cell dif...	3	2.6	0.5166	1	1	0.27	0.24151	0.936896005326232
GO:0045830	positive regulation of isotype switching	3	2.6	0.5166	1	1	0.27	0.24151	0.936896005326232
GO:0045860	positive regulation of protein kinase ac...	117	116.26	0.48649	1	15	12.12	0.23208	0.936896005326232
GO:0046339	diacylglycerol metabolic process	3	2.6	0.5166	1	1	0.27	0.24151	0.936896005326232
GO:0046639	negative regulation of alpha-beta T cell...	4	2.6	0.23654	1	1	0.27	0.24151	0.936896005326232
GO:0046890	regulation of lipid biosynthetic process	21	23.77	0.80112	1	4	2.48	0.23492	0.936896005326232
GO:0048715	negative regulation of oligodendrocyte d...	3	2.6	0.5166	1	1	0.27	0.24151	0.936896005326232
GO:0050829	defense response to Gram-negative bacter...	3	2.6	0.5166	1	1	0.27	0.24151	0.936896005326232
GO:0050961	detection of temperature stimulus involv...	5	2.6	0.07111	1	1	0.27	0.24151	0.936896005326232
GO:0050965	detection of temperature stimulus involv...	5	2.6	0.07111	1	1	0.27	0.24151	0.936896005326232
GO:0051189	prosthetic group metabolic process	4	2.6	0.23654	1	1	0.27	0.24151	0.936896005326232
GO:0051234	establishment of localization	927	945.27	0.81492	1	105	98.51	0.23551	0.936896005326232
GO:0051347	positive regulation of transferase activ...	125	125.54	0.54567	1	16	13.08	0.23718	0.936896005326232
GO:0051493	regulation of cytoskeleton organization	94	91	0.36703	1	12	9.48	0.24084	0.936896005326232
GO:0051897	positive regulation of protein kinase B ...	15	16.34	0.71443	1	3	1.7	0.24179	0.936896005326232
GO:0051923	sulfation	4	2.6	0.23654	1	1	0.27	0.24151	0.936896005326232
GO:0052547	regulation of peptidase activity	64	65	0.59109	1	9	6.77	0.23736	0.936896005326232
GO:0055002	striated muscle cell development	30	31.2	0.64687	1	5	3.25	0.22525	0.936896005326232
GO:0060117	auditory receptor cell development	4	2.6	0.23654	1	1	0.27	0.24151	0.936896005326232
GO:0060236	regulation of mitotic spindle organizati...	4	2.6	0.23654	1	1	0.27	0.24151	0.936896005326232
GO:0060379	cardiac muscle cell myoblast differentia...	4	2.6	0.23654	1	1	0.27	0.24151	0.936896005326232
GO:0060425	lung morphogenesis	9	8.91	0.56224	1	2	0.93	0.23751	0.936896005326232
GO:0060491	regulation of cell projection assembly	24	23.77	0.52362	1	4	2.48	0.23492	0.936896005326232
GO:0060900	embryonic camera-type eye formation	2	2.6	0.80096	1	1	0.27	0.24151	0.936896005326232
GO:0061036	positive regulation of cartilage develop...	1	2.6	0.96128	1	1	0.27	0.24151	0.936896005326232
GO:0061162	establishment of monopolar cell polarity	2	2.6	0.80096	1	1	0.27	0.24151	0.936896005326232
GO:0061339	establishment or maintenance of monopola...	2	2.6	0.80096	1	1	0.27	0.24151	0.936896005326232
GO:0065007	biological regulation	2216	2270.14	0.99118	1	244	236.58	0.22605	0.936896005326232
GO:0070633	transepithelial transport	4	2.6	0.23654	1	1	0.27	0.24151	0.936896005326232
GO:0070734	histone H3-K27 methylation	2	2.6	0.80096	1	1	0.27	0.24151	0.936896005326232
GO:0070977	bone maturation	2	2.6	0.80096	1	1	0.27	0.24151	0.936896005326232
GO:0071248	cellular response to metal ion	15	15.97	0.67504	1	3	1.66	0.23139	0.936896005326232
GO:0071305	cellular response to vitamin D	4	2.6	0.23654	1	1	0.27	0.24151	0.936896005326232
GO:0071481	cellular response to X-ray	3	2.6	0.5166	1	1	0.27	0.24151	0.936896005326232
GO:0071679	commissural neuron axon guidance	4	2.6	0.23654	1	1	0.27	0.24151	0.936896005326232
GO:0072310	glomerular epithelial cell development	5	2.6	0.07111	1	1	0.27	0.24151	0.936896005326232
GO:0072673	lamellipodium morphogenesis	5	2.6	0.07111	1	1	0.27	0.24151	0.936896005326232
GO:0090276	regulation of peptide hormone secretion	43	39.37	0.26196	1	6	4.1	0.22744	0.936896005326232
GO:1900006	positive regulation of dendrite developm...	3	2.6	0.5166	1	1	0.27	0.24151	0.936896005326232
GO:1901701	cellular response to oxygen-containing c...	177	179.03	0.5951	1	22	18.66	0.23994	0.936896005326232
GO:1901722	regulation of cell proliferation involve...	3	2.6	0.5166	1	1	0.27	0.24151	0.936896005326232
GO:2000193	positive regulation of fatty acid transp...	4	2.6	0.23654	1	1	0.27	0.24151	0.936896005326232
GO:2000251	positive regulation of actin cytoskeleto...	1	2.6	0.96128	1	1	0.27	0.24151	0.936896005326232
GO:2000369	regulation of clathrin-mediated endocyto...	3	2.6	0.5166	1	1	0.27	0.24151	0.936896005326232
GO:2000377	regulation of reactive oxygen species me...	15	15.97	0.67504	1	3	1.66	0.23139	0.936896005326232
GO:2000378	negative regulation of reactive oxygen s...	5	2.6	0.07111	1	1	0.27	0.24151	0.936896005326232
GO:0006805	xenobiotic metabolic process	34	24.14	0.0088	0.887339130434783	4	2.52	0.24336	0.940474900398406
GO:0071466	cellular response to xenobiotic stimulus	34	24.14	0.0088	0.887339130434783	4	2.52	0.24336	0.940474900398406
GO:0007259	JAK-STAT cascade	24	24.14	0.56142	1	4	2.52	0.24336	0.940474900398406
GO:0021536	diencephalon development	27	24.14	0.26972	1	4	2.52	0.24336	0.940474900398406
GO:0016192	vesicle-mediated transport	283	287.85	0.66	1	34	30	0.24404	0.94247697412077
GO:0002697	regulation of immune effector process	54	48.66	0.1885	1	7	5.07	0.24446	0.942847713717694
GO:0060070	canonical Wnt signaling pathway	49	48.66	0.50831	1	7	5.07	0.24446	0.942847713717694
GO:0016311	dephosphorylation	100	91.37	0.13879	1	12	9.52	0.24507	0.944574437086093
GO:0008016	regulation of heart contraction	27	32.31	0.90379	1	5	3.37	0.24687	0.950253571428571
GO:0048738	cardiac muscle tissue development	29	32.31	0.80156	1	5	3.37	0.24687	0.950253571428571
GO:0001654	eye development	64	65.74	0.63537	1	9	6.85	0.24737	0.951548843357568
GO:0009410	response to xenobiotic stimulus	34	24.51	0.01177	0.912285	4	2.55	0.25186	0.957075097783572
GO:0000165	MAPK cascade	145	144.48	0.49761	1	18	15.06	0.24914	0.957075097783572
GO:0002708	positive regulation of lymphocyte mediat...	13	9.29	0.09296	1	2	0.97	0.25203	0.957075097783572
GO:0007566	embryo implantation	6	9.29	0.94596	1	2	0.97	0.25203	0.957075097783572
GO:0010955	negative regulation of protein processin...	13	16.71	0.90572	1	3	1.74	0.25226	0.957075097783572
GO:0016064	immunoglobulin mediated immune response	16	16.71	0.64182	1	3	1.74	0.25226	0.957075097783572
GO:0032602	chemokine production	11	9.29	0.30312	1	2	0.97	0.25203	0.957075097783572
GO:0032941	secretion by tissue	16	16.71	0.64182	1	3	1.74	0.25226	0.957075097783572
GO:0035176	social behavior	9	9.29	0.62108	1	2	0.97	0.25203	0.957075097783572
GO:0035773	insulin secretion involved in cellular r...	10	9.29	0.45763	1	2	0.97	0.25203	0.957075097783572
GO:0042108	positive regulation of cytokine biosynth...	10	9.29	0.45763	1	2	0.97	0.25203	0.957075097783572
GO:0043502	regulation of muscle adaptation	9	9.29	0.62108	1	2	0.97	0.25203	0.957075097783572
GO:0045667	regulation of osteoblast differentiation	23	24.51	0.69366	1	4	2.55	0.25186	0.957075097783572
GO:0045980	negative regulation of nucleotide metabo...	8	9.29	0.76745	1	2	0.97	0.25203	0.957075097783572
GO:0046503	glycerolipid catabolic process	13	9.29	0.09296	1	2	0.97	0.25203	0.957075097783572
GO:0046887	positive regulation of hormone secretion	21	16.71	0.12159	1	3	1.74	0.25226	0.957075097783572
GO:0046888	negative regulation of hormone secretion	12	9.29	0.17867	1	2	0.97	0.25203	0.957075097783572
GO:0050764	regulation of phagocytosis	11	9.29	0.30312	1	2	0.97	0.25203	0.957075097783572
GO:0051291	protein heterooligomerization	26	24.51	0.39668	1	4	2.55	0.25186	0.957075097783572
GO:0051592	response to calcium ion	22	24.51	0.77803	1	4	2.55	0.25186	0.957075097783572
GO:0051703	intraspecies interaction between organis...	9	9.29	0.62108	1	2	0.97	0.25203	0.957075097783572
GO:0048519	negative regulation of biological proces...	852	874.33	0.86844	1	97	91.12	0.25261	0.957778631921824
GO:0001932	regulation of protein phosphorylation	238	235.11	0.41828	1	28	24.5	0.25595	0.969179570592063
GO:0043086	negative regulation of catalytic activit...	149	163.05	0.93007	1	20	16.99	0.25585	0.969179570592063
GO:0070482	response to oxygen levels	74	66.48	0.13693	1	9	6.93	0.25751	0.97445266579974
GO:0050932	regulation of pigment cell differentiati...	7	2.97	0.00525	0.748285714285714	1	0.31	0.27089	0.97621040247678
GO:0000185	activation of MAPKKK activity	3	2.97	0.62224	1	1	0.31	0.27089	0.97621040247678
GO:0001655	urogenital system development	72	67.23	0.25242	1	9	7.01	0.26779	0.97621040247678
GO:0001967	suckling behavior	3	2.97	0.62224	1	1	0.31	0.27089	0.97621040247678
GO:0002684	positive regulation of immune system pro...	139	136.68	0.4192	1	17	14.24	0.25926	0.97621040247678
GO:0002705	positive regulation of leukocyte mediate...	13	9.66	0.12477	1	2	1.01	0.26657	0.97621040247678
GO:0002824	positive regulation of adaptive immune r...	13	9.66	0.12477	1	2	1.01	0.26657	0.97621040247678
GO:0002833	positive regulation of response to bioti...	4	2.97	0.34055	1	1	0.31	0.27089	0.97621040247678
GO:0003203	endocardial cushion morphogenesis	4	2.97	0.34055	1	1	0.31	0.27089	0.97621040247678
GO:0003214	cardiac left ventricle morphogenesis	4	2.97	0.34055	1	1	0.31	0.27089	0.97621040247678
GO:0006413	translational initiation	26	25.26	0.47136	1	4	2.63	0.26904	0.97621040247678
GO:0006568	tryptophan metabolic process	3	2.97	0.62224	1	1	0.31	0.27089	0.97621040247678
GO:0006629	lipid metabolic process	289	291.2	0.58126	1	34	30.35	0.26611	0.97621040247678
GO:0006814	sodium ion transport	31	33.43	0.73758	1	5	3.48	0.26901	0.97621040247678
GO:0006955	immune response	266	254.8	0.18996	1	30	26.55	0.2669	0.97621040247678
GO:0007252	I-kappaB phosphorylation	4	2.97	0.34055	1	1	0.31	0.27089	0.97621040247678
GO:0007494	midgut development	4	2.97	0.34055	1	1	0.31	0.27089	0.97621040247678
GO:0008406	gonad development	38	41.23	0.76806	1	6	4.3	0.25968	0.97621040247678
GO:0008543	fibroblast growth factor receptor signal...	50	50.14	0.54288	1	7	5.23	0.26822	0.97621040247678
GO:0008653	lipopolysaccharide metabolic process	1	2.97	0.97567	1	1	0.31	0.27089	0.97621040247678
GO:0009103	lipopolysaccharide biosynthetic process	1	2.97	0.97567	1	1	0.31	0.27089	0.97621040247678
GO:0009620	response to fungus	3	2.97	0.62224	1	1	0.31	0.27089	0.97621040247678
GO:0009991	response to extracellular stimulus	92	84.68	0.17209	1	11	8.83	0.26905	0.97621040247678
GO:0010669	epithelial structure maintenance	2	2.97	0.86053	1	1	0.31	0.27089	0.97621040247678
GO:0010755	regulation of plasminogen activation	3	2.97	0.62224	1	1	0.31	0.27089	0.97621040247678
GO:0016048	detection of temperature stimulus	5	2.97	0.13253	1	1	0.31	0.27089	0.97621040247678
GO:0016055	Wnt signaling pathway	83	84.68	0.61704	1	11	8.83	0.26905	0.97621040247678
GO:0021681	cerebellar granular layer development	5	2.97	0.13253	1	1	0.31	0.27089	0.97621040247678
GO:0022029	telencephalon cell migration	10	9.66	0.51834	1	2	1.01	0.26657	0.97621040247678
GO:0030218	erythrocyte differentiation	25	24.89	0.53464	1	4	2.59	0.26042	0.97621040247678
GO:0030239	myofibril assembly	10	9.66	0.51834	1	2	1.01	0.26657	0.97621040247678
GO:0032352	positive regulation of hormone metabolic...	2	2.97	0.86053	1	1	0.31	0.27089	0.97621040247678
GO:0032892	positive regulation of organic acid tran...	5	2.97	0.13253	1	1	0.31	0.27089	0.97621040247678
GO:0032928	regulation of superoxide anion generatio...	3	2.97	0.62224	1	1	0.31	0.27089	0.97621040247678
GO:0033235	positive regulation of protein sumoylati...	1	2.97	0.97567	1	1	0.31	0.27089	0.97621040247678
GO:0033240	positive regulation of cellular amine me...	4	2.97	0.34055	1	1	0.31	0.27089	0.97621040247678
GO:0034622	cellular macromolecular complex assembly	186	173.08	0.11154	1	21	18.04	0.26509	0.97621040247678
GO:0040023	establishment of nucleus localization	3	2.97	0.62224	1	1	0.31	0.27089	0.97621040247678
GO:0042346	positive regulation of NF-kappaB import ...	1	2.97	0.97567	1	1	0.31	0.27089	0.97621040247678
GO:0042573	retinoic acid metabolic process	4	2.97	0.34055	1	1	0.31	0.27089	0.97621040247678
GO:0042640	anagen	2	2.97	0.86053	1	1	0.31	0.27089	0.97621040247678
GO:0043065	positive regulation of apoptotic process	90	101.4	0.93564	1	13	10.57	0.25976	0.97621040247678
GO:0043068	positive regulation of programmed cell d...	90	102.14	0.94624	1	13	10.64	0.26808	0.97621040247678
GO:0043372	positive regulation of CD4-positive, alp...	3	2.97	0.62224	1	1	0.31	0.27089	0.97621040247678
GO:0043650	dicarboxylic acid biosynthetic process	3	2.97	0.62224	1	1	0.31	0.27089	0.97621040247678
GO:0045063	T-helper 1 cell differentiation	3	2.97	0.62224	1	1	0.31	0.27089	0.97621040247678
GO:0045117	azole transport	6	2.97	0.03425	1	1	0.31	0.27089	0.97621040247678
GO:0045807	positive regulation of endocytosis	16	17.09	0.68229	1	3	1.78	0.26279	0.97621040247678
GO:0045911	positive regulation of DNA recombination	3	2.97	0.62224	1	1	0.31	0.27089	0.97621040247678
GO:0045989	positive regulation of striated muscle c...	3	2.97	0.62224	1	1	0.31	0.27089	0.97621040247678
GO:0046321	positive regulation of fatty acid oxidat...	5	2.97	0.13253	1	1	0.31	0.27089	0.97621040247678
GO:0048087	positive regulation of developmental pig...	5	2.97	0.13253	1	1	0.31	0.27089	0.97621040247678
GO:0048146	positive regulation of fibroblast prolif...	12	9.66	0.22487	1	2	1.01	0.26657	0.97621040247678
GO:0048708	astrocyte differentiation	9	9.66	0.67546	1	2	1.01	0.26657	0.97621040247678
GO:0048843	negative regulation of axon extension in...	4	2.97	0.34055	1	1	0.31	0.27089	0.97621040247678
GO:0048878	chemical homeostasis	163	164.54	0.57987	1	20	17.15	0.26894	0.97621040247678
GO:0050770	regulation of axonogenesis	32	33.06	0.63101	1	5	3.44	0.26158	0.97621040247678
GO:0050892	intestinal absorption	3	2.97	0.62224	1	1	0.31	0.27089	0.97621040247678
GO:0050995	negative regulation of lipid catabolic p...	5	2.97	0.13253	1	1	0.31	0.27089	0.97621040247678
GO:0051409	response to nitrosative stress	5	2.97	0.13253	1	1	0.31	0.27089	0.97621040247678
GO:0051782	negative regulation of cell division	4	2.97	0.34055	1	1	0.31	0.27089	0.97621040247678
GO:0055090	acylglycerol homeostasis	4	2.97	0.34055	1	1	0.31	0.27089	0.97621040247678
GO:0060037	pharyngeal system development	3	2.97	0.62224	1	1	0.31	0.27089	0.97621040247678
GO:0060142	regulation of syncytium formation by pla...	4	2.97	0.34055	1	1	0.31	0.27089	0.97621040247678
GO:0060177	regulation of angiotensin metabolic proc...	3	2.97	0.62224	1	1	0.31	0.27089	0.97621040247678
GO:0060600	dichotomous subdivision of an epithelial...	4	2.97	0.34055	1	1	0.31	0.27089	0.97621040247678
GO:0061077	chaperone-mediated protein folding	6	9.66	0.95887	1	2	1.01	0.26657	0.97621040247678
GO:0061351	neural precursor cell proliferation	26	25.26	0.47136	1	4	2.63	0.26904	0.97621040247678
GO:0070168	negative regulation of biomineral tissue...	4	2.97	0.34055	1	1	0.31	0.27089	0.97621040247678
GO:0070328	triglyceride homeostasis	4	2.97	0.34055	1	1	0.31	0.27089	0.97621040247678
GO:0071285	cellular response to lithium ion	2	2.97	0.86053	1	1	0.31	0.27089	0.97621040247678
GO:0071377	cellular response to glucagon stimulus	11	9.66	0.3605	1	2	1.01	0.26657	0.97621040247678
GO:0071634	regulation of transforming growth factor...	5	2.97	0.13253	1	1	0.31	0.27089	0.97621040247678
GO:0072148	epithelial cell fate commitment	4	2.97	0.34055	1	1	0.31	0.27089	0.97621040247678
GO:0090128	regulation of synapse maturation	2	2.97	0.86053	1	1	0.31	0.27089	0.97621040247678
GO:2000178	negative regulation of neural precursor ...	3	2.97	0.62224	1	1	0.31	0.27089	0.97621040247678
GO:2000404	regulation of T cell migration	2	2.97	0.86053	1	1	0.31	0.27089	0.97621040247678
GO:0030155	regulation of cell adhesion	77	76.14	0.47674	1	10	7.93	0.27123	0.976830816831683
GO:0002683	negative regulation of immune system pro...	39	41.97	0.75016	1	6	4.37	0.2729	0.981537075879087
GO:0019217	regulation of fatty acid metabolic proce...	19	17.46	0.37191	1	3	1.82	0.27338	0.981537075879087
GO:0019724	B cell mediated immunity	16	17.46	0.72004	1	3	1.82	0.27338	0.981537075879087
GO:0031109	microtubule polymerization or depolymeri...	15	17.46	0.81378	1	3	1.82	0.27338	0.981537075879087
GO:0031929	TOR signaling	16	17.46	0.72004	1	3	1.82	0.27338	0.981537075879087
GO:0001649	osteoblast differentiation	30	33.8	0.82537	1	5	3.52	0.27648	0.991443992606285
GO:0050870	positive regulation of T cell activation	33	33.8	0.60815	1	5	3.52	0.27648	0.991443992606285
GO:0005975	carbohydrate metabolic process	267	223.6	0.00011	0.16005	21	23.3	0.72322	1
GO:0044723	single-organism carbohydrate metabolic p...	208	174.94	0.00081	0.376061538461538	16	18.23	0.74205	1
GO:0046364	monosaccharide biosynthetic process	34	21.54	7e-04	0.376061538461538	3	2.25	0.39077	1
GO:0046365	monosaccharide catabolic process	41	27.86	0.00144	0.57424	4	2.9	0.33047	1
GO:0016051	carbohydrate biosynthetic process	66	49.03	0.00162	0.575533333333333	5	5.11	0.58352	1
GO:0071347	cellular response to interleukin-1	19	10.77	0.00178	0.575533333333333	0	1.12	1	1
GO:0019319	hexose biosynthetic process	31	20.06	0.0019	0.582	2	2.09	0.62418	1
GO:0006094	gluconeogenesis	29	18.57	0.00213	0.61983	2	1.94	0.58203	1
GO:0072527	pyrimidine-containing compound metabolic...	30	19.69	0.003	0.712368	2	2.05	0.61396	1
GO:0006007	glucose catabolic process	33	22.66	0.00503	0.748285714285714	3	2.36	0.42224	1
GO:0006096	glycolysis	27	17.83	0.00536	0.748285714285714	2	1.86	0.55969	1
GO:0019320	hexose catabolic process	38	26.37	0.00348	0.748285714285714	3	2.75	0.52232	1
GO:0060487	lung epithelial cell differentiation	10	4.83	0.00416	0.748285714285714	1	0.5	0.40161	1
GO:0071356	cellular response to tumor necrosis fact...	33	22.66	0.00503	0.748285714285714	1	2.36	0.91069	1
GO:1901985	positive regulation of protein acetylati...	10	4.83	0.00416	0.748285714285714	1	0.5	0.40161	1
GO:2000758	positive regulation of peptidyl-lysine a...	10	4.83	0.00416	0.748285714285714	1	0.5	0.40161	1
GO:0032480	negative regulation of type I interferon...	17	10.03	0.00567	0.767427906976744	0	1.05	1	1
GO:0034612	response to tumor necrosis factor	39	27.86	0.00596	0.77212	1	2.9	0.94881	1
GO:0010614	negative regulation of cardiac muscle hy...	5	1.86	0.00706	0.821784	0	0.19	1	1
GO:0010758	regulation of macrophage chemotaxis	5	1.86	0.00706	0.821784	0	0.19	1	1
GO:0014741	negative regulation of muscle hypertroph...	5	1.86	0.00706	0.821784	0	0.19	1	1
GO:0014003	oligodendrocyte development	16	9.66	0.00986	0.887339130434783	1	1.01	0.64218	1
GO:0060479	lung cell differentiation	10	5.2	0.00971	0.887339130434783	1	0.54	0.4248	1
GO:0061418	regulation of transcription from RNA pol...	14	8.17	0.01042	0.887339130434783	1	0.85	0.58081	1
GO:0071345	cellular response to cytokine stimulus	123	103.26	0.00813	0.887339130434783	8	10.76	0.84964	1
GO:0072528	pyrimidine-containing compound biosynthe...	18	11.14	0.00907	0.887339130434783	0	1.16	1	1
GO:0002483	antigen processing and presentation of e...	6	2.6	0.0125	0.912285	0	0.27	1	1
GO:0006082	organic acid metabolic process	295	265.94	0.01119	0.912285	30	27.71	0.35111	1
GO:0009595	detection of biotic stimulus	6	2.6	0.0125	0.912285	0	0.27	1	1
GO:0030730	sequestering of triglyceride	6	2.6	0.0125	0.912285	0	0.27	1	1
GO:0044283	small molecule biosynthetic process	133	113.66	0.01228	0.912285	12	11.84	0.52395	1
GO:0043436	oxoacid metabolic process	292	263.71	0.01283	0.921859259259259	30	27.48	0.33368	1
GO:0016052	carbohydrate catabolic process	50	38.63	0.01417	0.999670588235294	5	4.03	0.37621	1
GO:0044711	single-organism biosynthetic process	399	366.97	0.01454	0.999670588235294	37	38.24	0.61165	1
GO:0000002	mitochondrial genome maintenance	10	7.06	0.12375	1	0	0.74	1	1
GO:0000012	single strand break repair	1	1.86	0.90193	1	0	0.19	1	1
GO:0000018	regulation of DNA recombination	11	14.49	0.90944	1	1	1.51	0.78619	1
GO:0000038	very long-chain fatty acid metabolic pro...	5	6.31	0.81768	1	0	0.66	1	1
GO:0000041	transition metal ion transport	19	22.66	0.86608	1	1	2.36	0.91069	1
GO:0000042	protein targeting to Golgi	5	2.97	0.13253	1	0	0.31	1	1
GO:0000045	autophagic vacuole assembly	8	10.03	0.84349	1	0	1.05	1	1
GO:0000046	autophagic vacuole fusion	2	1.86	0.612	1	0	0.19	1	1
GO:0000050	urea cycle	2	2.23	0.71971	1	0	0.23	1	1
GO:0000052	citrulline metabolic process	3	2.6	0.5166	1	0	0.27	1	1
GO:0000060	protein import into nucleus, translocati...	11	10.77	0.53489	1	0	1.12	1	1
GO:0000070	mitotic sister chromatid segregation	14	18.57	0.93418	1	1	1.94	0.86178	1
GO:0000075	cell cycle checkpoint	60	75.4	0.99102	1	1	7.86	0.9997	1
GO:0000076	DNA replication checkpoint	3	3.71	0.78231	1	0	0.39	1	1
GO:0000077	DNA damage checkpoint	42	47.54	0.86752	1	1	4.95	0.99382	1
GO:0000079	regulation of cyclin-dependent protein s...	26	24.89	0.43397	1	1	2.59	0.92964	1
GO:0000080	mitotic G1 phase	1	1.86	0.90193	1	0	0.19	1	1
GO:0000082	G1/S transition of mitotic cell cycle	77	73.54	0.32838	1	3	7.66	0.98438	1
GO:0000083	regulation of transcription involved in ...	13	8.54	0.04576	1	1	0.89	0.59707	1
GO:0000084	mitotic S phase	1	1.86	0.90193	1	0	0.19	1	1
GO:0000085	mitotic G2 phase	4	2.97	0.34055	1	0	0.31	1	1
GO:0000086	G2/M transition of mitotic cell cycle	58	56.08	0.40255	1	0	5.84	1	1
GO:0000087	mitotic M phase	2	1.86	0.612	1	0	0.19	1	1
GO:0000090	mitotic anaphase	4	2.23	0.14201	1	0	0.23	1	1
GO:0000096	sulfur amino acid metabolic process	14	12.63	0.37333	1	0	1.32	1	1
GO:0000097	sulfur amino acid biosynthetic process	5	5.2	0.64209	1	0	0.54	1	1
GO:0000098	sulfur amino acid catabolic process	2	2.97	0.86053	1	0	0.31	1	1
GO:0000122	negative regulation of transcription fro...	125	136.68	0.9105	1	13	14.24	0.67348	1
GO:0000132	establishment of mitotic spindle orienta...	3	4.83	0.91425	1	0	0.5	1	1
GO:0000183	chromatin silencing at rDNA	2	2.97	0.86053	1	0	0.31	1	1
GO:0000184	nuclear-transcribed mRNA catabolic proce...	18	13.37	0.07843	1	2	1.39	0.40881	1
GO:0000186	activation of MAPKK activity	16	17.46	0.72004	1	2	1.82	0.5482	1
GO:0000187	activation of MAPK activity	41	32.69	0.04297	1	4	3.41	0.44512	1
GO:0000209	protein polyubiquitination	56	57.57	0.63332	1	4	6	0.85612	1
GO:0000226	microtubule cytoskeleton organization	87	96.94	0.91322	1	6	10.1	0.94264	1
GO:0000244	spliceosomal tri-snRNP complex assembly	2	2.23	0.71971	1	0	0.23	1	1
GO:0000245	spliceosomal complex assembly	14	15.23	0.70861	1	0	1.59	1	1
GO:0000266	mitochondrial fission	7	7.06	0.59641	1	0	0.74	1	1
GO:0000271	polysaccharide biosynthetic process	22	20.43	0.37814	1	2	2.13	0.6342	1
GO:0000272	polysaccharide catabolic process	7	7.06	0.59641	1	1	0.74	0.52799	1
GO:0000278	mitotic cell cycle	259	275.22	0.90746	1	10	28.68	0.99999	1
GO:0000279	M phase	9	6.31	0.13666	1	0	0.66	1	1
GO:0000280	nuclear division	137	145.97	0.84358	1	8	15.21	0.98694	1
GO:0000281	mitotic cytokinesis	9	7.06	0.24345	1	0	0.74	1	1
GO:0000288	nuclear-transcribed mRNA catabolic proce...	24	20.43	0.19419	1	1	2.13	0.88666	1
GO:0000289	nuclear-transcribed mRNA poly(A) tail sh...	12	10.4	0.32866	1	1	1.08	0.66942	1
GO:0000290	deadenylation-dependent decapping of nuc...	4	1.86	0.06683	1	0	0.19	1	1
GO:0000291	nuclear-transcribed mRNA catabolic proce...	12	10.77	0.38399	1	0	1.12	1	1
GO:0000301	retrograde transport, vesicle recycling ...	6	3.34	0.07073	1	0	0.35	1	1
GO:0000303	response to superoxide	3	4.09	0.83852	1	0	0.43	1	1
GO:0000338	protein deneddylation	1	2.6	0.96128	1	0	0.27	1	1
GO:0000375	RNA splicing, via transesterification re...	67	76.14	0.92151	1	2	7.93	0.99736	1
GO:0000377	RNA splicing, via transesterification re...	66	74.28	0.90383	1	2	7.74	0.99684	1
GO:0000380	alternative mRNA splicing, via spliceoso...	10	10.03	0.57671	1	0	1.05	1	1
GO:0000381	regulation of alternative mRNA splicing,...	9	8.17	0.43509	1	0	0.85	1	1
GO:0000387	spliceosomal snRNP assembly	14	11.51	0.22788	1	0	1.2	1	1
GO:0000394	RNA splicing, via endonucleolytic cleava...	4	2.6	0.23654	1	0	0.27	1	1
GO:0000398	mRNA splicing, via spliceosome	66	74.28	0.90383	1	2	7.74	0.99684	1
GO:0000413	protein peptidyl-prolyl isomerization	4	7.06	0.96004	1	0	0.74	1	1
GO:0000460	maturation of 5.8S rRNA	4	4.09	0.63243	1	0	0.43	1	1
GO:0000466	maturation of 5.8S rRNA from tricistroni...	1	1.86	0.90193	1	0	0.19	1	1
GO:0000578	embryonic axis specification	10	8.17	0.2749	1	0	0.85	1	1
GO:0000712	resolution of meiotic recombination inte...	2	3.34	0.90332	1	0	0.35	1	1
GO:0000718	nucleotide-excision repair, DNA damage r...	9	7.06	0.24345	1	0	0.74	1	1
GO:0000722	telomere maintenance via recombination	13	9.66	0.12477	1	0	1.01	1	1
GO:0000723	telomere maintenance	25	21.17	0.17955	1	3	2.21	0.38018	1
GO:0000724	double-strand break repair via homologou...	18	21.54	0.8654	1	0	2.25	1	1
GO:0000725	recombinational repair	19	21.91	0.82142	1	0	2.28	1	1
GO:0000726	non-recombinational repair	5	6.31	0.81768	1	0	0.66	1	1
GO:0000729	DNA double-strand break processing	2	2.97	0.86053	1	0	0.31	1	1
GO:0000730	DNA recombinase assembly	3	1.86	0.26929	1	0	0.19	1	1
GO:0000731	DNA synthesis involved in DNA repair	4	3.34	0.44517	1	0	0.35	1	1
GO:0000733	DNA strand renaturation	4	2.97	0.34055	1	0	0.31	1	1
GO:0000737	DNA catabolic process, endonucleolytic	12	15.97	0.92391	1	1	1.66	0.81754	1
GO:0000738	DNA catabolic process, exonucleolytic	7	6.31	0.45435	1	1	0.66	0.48914	1
GO:0000768	syncytium formation by plasma membrane f...	10	6.69	0.08657	1	1	0.7	0.50895	1
GO:0000819	sister chromatid segregation	15	20.43	0.95414	1	1	2.13	0.88666	1
GO:0000910	cytokinesis	31	37.89	0.93762	1	0	3.95	1	1
GO:0000956	nuclear-transcribed mRNA catabolic proce...	43	34.91	0.05313	1	3	3.64	0.711	1
GO:0000959	mitochondrial RNA metabolic process	7	7.06	0.59641	1	0	0.74	1	1
GO:0000963	mitochondrial RNA processing	3	2.23	0.39658	1	0	0.23	1	1
GO:0001502	cartilage condensation	1	4.09	0.99397	1	0	0.43	1	1
GO:0001504	neurotransmitter uptake	4	4.09	0.63243	1	1	0.43	0.35239	1
GO:0001505	regulation of neurotransmitter levels	33	35.66	0.74691	1	4	3.72	0.51281	1
GO:0001510	RNA methylation	4	5.57	0.86753	1	0	0.58	1	1
GO:0001514	selenocysteine incorporation	2	1.86	0.612	1	0	0.19	1	1
GO:0001522	pseudouridine synthesis	6	5.94	0.58172	1	0	0.62	1	1
GO:0001523	retinoid metabolic process	11	13	0.8084	1	1	1.35	0.74946	1
GO:0001541	ovarian follicle development	10	10.03	0.57671	1	0	1.05	1	1
GO:0001542	ovulation from ovarian follicle	0	2.23	1	1	0	0.23	1	1
GO:0001553	luteinization	2	1.86	0.612	1	0	0.19	1	1
GO:0001556	oocyte maturation	5	3.34	0.20977	1	0	0.35	1	1
GO:0001558	regulation of cell growth	76	78.74	0.67764	1	7	8.21	0.71897	1
GO:0001561	fatty acid alpha-oxidation	2	1.86	0.612	1	0	0.19	1	1
GO:0001570	vasculogenesis	20	19.31	0.4738	1	2	2.01	0.60353	1
GO:0001573	ganglioside metabolic process	3	3.71	0.78231	1	0	0.39	1	1
GO:0001578	microtubule bundle formation	8	9.29	0.76745	1	0	0.97	1	1
GO:0001658	branching involved in ureteric bud morph...	10	11.14	0.72917	1	1	1.16	0.69459	1
GO:0001659	temperature homeostasis	5	4.83	0.56462	1	1	0.5	0.40161	1
GO:0001675	acrosome assembly	0	1.86	1	1	0	0.19	1	1
GO:0001676	long-chain fatty acid metabolic process	21	18.57	0.28301	1	3	1.94	0.30537	1
GO:0001678	cellular glucose homeostasis	20	19.69	0.51619	1	2	2.05	0.61396	1
GO:0001696	gastric acid secretion	3	1.86	0.26929	1	0	0.19	1	1
GO:0001701	in utero embryonic development	86	97.31	0.93811	1	10	10.14	0.56429	1
GO:0001702	gastrulation with mouth forming second	6	8.54	0.9088	1	0	0.89	1	1
GO:0001704	formation of primary germ layer	16	17.83	0.75488	1	1	1.86	0.85036	1
GO:0001706	endoderm formation	3	5.57	0.95616	1	1	0.58	0.4471	1
GO:0001707	mesoderm formation	12	12.63	0.65075	1	0	1.32	1	1
GO:0001708	cell fate specification	11	11.51	0.64159	1	1	1.2	0.70644	1
GO:0001709	cell fate determination	5	4.83	0.56462	1	1	0.5	0.40161	1
GO:0001710	mesodermal cell fate commitment	0	2.6	1	1	0	0.27	1	1
GO:0001711	endodermal cell fate commitment	1	2.97	0.97567	1	0	0.31	1	1
GO:0001731	formation of translation preinitiation c...	3	4.83	0.91425	1	0	0.5	1	1
GO:0001736	establishment of planar polarity	6	10.4	0.97665	1	0	1.08	1	1
GO:0001738	morphogenesis of a polarized epithelium	9	12.63	0.93211	1	0	1.32	1	1
GO:0001754	eye photoreceptor cell differentiation	9	8.17	0.43509	1	1	0.85	0.58081	1
GO:0001756	somitogenesis	15	14.11	0.44285	1	1	1.47	0.77754	1
GO:0001759	organ induction	4	3.71	0.54383	1	1	0.39	0.32628	1
GO:0001763	morphogenesis of a branching structure	40	45.31	0.86391	1	6	4.72	0.33409	1
GO:0001773	myeloid dendritic cell activation	4	4.09	0.63243	1	0	0.43	1	1
GO:0001776	leukocyte homeostasis	11	13.37	0.83942	1	2	1.39	0.40881	1
GO:0001778	plasma membrane repair	0	1.86	1	1	0	0.19	1	1
GO:0001779	natural killer cell differentiation	4	5.2	0.8256	1	1	0.54	0.4248	1
GO:0001782	B cell homeostasis	5	5.2	0.64209	1	0	0.54	1	1
GO:0001783	B cell apoptotic process	4	4.83	0.77317	1	0	0.5	1	1
GO:0001821	histamine secretion	3	1.86	0.26929	1	0	0.19	1	1
GO:0001822	kidney development	54	47.17	0.12148	1	6	4.92	0.3688	1
GO:0001824	blastocyst development	9	17.46	0.99776	1	1	1.82	0.84431	1
GO:0001825	blastocyst formation	4	7.8	0.97906	1	1	0.81	0.56389	1
GO:0001829	trophectodermal cell differentiation	1	5.2	0.99851	1	1	0.54	0.4248	1
GO:0001832	blastocyst growth	4	4.46	0.709	1	1	0.46	0.37748	1
GO:0001833	inner cell mass cell proliferation	2	2.97	0.86053	1	0	0.31	1	1
GO:0001836	release of cytochrome c from mitochondri...	15	14.86	0.54096	1	1	1.55	0.79449	1
GO:0001838	embryonic epithelial tube formation	25	31.57	0.94656	1	2	3.29	0.84689	1
GO:0001839	neural plate morphogenesis	2	1.86	0.612	1	0	0.19	1	1
GO:0001840	neural plate development	2	2.97	0.86053	1	0	0.31	1	1
GO:0001841	neural tube formation	23	29.34	0.94727	1	1	3.06	0.95635	1
GO:0001842	neural fold formation	1	2.6	0.96128	1	0	0.27	1	1
GO:0001843	neural tube closure	18	23.77	0.95062	1	1	2.48	0.92073	1
GO:0001844	protein insertion into mitochondrial mem...	6	8.91	0.92952	1	0	0.93	1	1
GO:0001845	phagolysosome assembly	1	2.6	0.96128	1	0	0.27	1	1
GO:0001881	receptor recycling	7	7.8	0.71661	1	0	0.81	1	1
GO:0001885	endothelial cell development	9	8.54	0.49983	1	1	0.89	0.59707	1
GO:0001886	endothelial cell morphogenesis	3	2.23	0.39658	1	0	0.23	1	1
GO:0001889	liver development	27	28.23	0.65654	1	3	2.94	0.56871	1
GO:0001890	placenta development	30	36.03	0.91746	1	5	3.75	0.32208	1
GO:0001892	embryonic placenta development	19	23.03	0.8849	1	2	2.4	0.69849	1
GO:0001895	retina homeostasis	11	9.66	0.3605	1	0	1.01	1	1
GO:0001906	cell killing	15	13.37	0.34388	1	1	1.39	0.75919	1
GO:0001909	leukocyte mediated cytotoxicity	15	12.26	0.20774	1	1	1.28	0.7288	1
GO:0001910	regulation of leukocyte mediated cytotox...	8	7.43	0.47879	1	1	0.77	0.5463	1
GO:0001912	positive regulation of leukocyte mediate...	7	6.31	0.45435	1	1	0.66	0.48914	1
GO:0001913	T cell mediated cytotoxicity	8	6.31	0.27159	1	1	0.66	0.48914	1
GO:0001914	regulation of T cell mediated cytotoxici...	5	4.83	0.56462	1	1	0.5	0.40161	1
GO:0001916	positive regulation of T cell mediated c...	5	4.46	0.47928	1	1	0.46	0.37748	1
GO:0001919	regulation of receptor recycling	5	5.2	0.64209	1	0	0.54	1	1
GO:0001921	positive regulation of receptor recyclin...	2	2.97	0.86053	1	0	0.31	1	1
GO:0001933	negative regulation of protein phosphory...	64	69.08	0.80343	1	8	7.2	0.43179	1
GO:0001941	postsynaptic membrane organization	3	4.09	0.83852	1	1	0.43	0.35239	1
GO:0001942	hair follicle development	15	17.83	0.84055	1	2	1.86	0.55969	1
GO:0001945	lymph vessel development	4	4.46	0.709	1	1	0.46	0.37748	1
GO:0001946	lymphangiogenesis	2	2.6	0.80096	1	0	0.27	1	1
GO:0001947	heart looping	10	11.51	0.77088	1	1	1.2	0.70644	1
GO:0001952	regulation of cell-matrix adhesion	17	17.83	0.65036	1	0	1.86	1	1
GO:0001953	negative regulation of cell-matrix adhes...	3	5.2	0.93843	1	0	0.54	1	1
GO:0001954	positive regulation of cell-matrix adhes...	11	9.29	0.30312	1	0	0.97	1	1
GO:0001957	intramembranous ossification	0	2.23	1	1	0	0.23	1	1
GO:0001958	endochondral ossification	6	7.06	0.76688	1	1	0.74	0.52799	1
GO:0001959	regulation of cytokine-mediated signalin...	26	20.8	0.09727	1	1	2.17	0.89107	1
GO:0001960	negative regulation of cytokine-mediated...	9	7.8	0.36956	1	1	0.81	0.56389	1
GO:0001961	positive regulation of cytokine-mediated...	6	5.94	0.58172	1	0	0.62	1	1
GO:0001973	adenosine receptor signaling pathway	1	1.86	0.90193	1	0	0.19	1	1
GO:0001974	blood vessel remodeling	5	6.69	0.85792	1	0	0.7	1	1
GO:0001977	renal system process involved in regulat...	3	2.6	0.5166	1	0	0.27	1	1
GO:0001991	regulation of systemic arterial blood pr...	3	3.34	0.71077	1	1	0.35	0.29913	1
GO:0002009	morphogenesis of an epithelium	89	96.94	0.86376	1	11	10.1	0.43013	1
GO:0002011	morphogenesis of an epithelial sheet	8	8.54	0.66782	1	0	0.89	1	1
GO:0002021	response to dietary excess	3	2.6	0.5166	1	0	0.27	1	1
GO:0002028	regulation of sodium ion transport	9	13.74	0.96657	1	0	1.43	1	1
GO:0002042	cell migration involved in sprouting ang...	10	8.17	0.2749	1	1	0.85	0.58081	1
GO:0002052	positive regulation of neuroblast prolif...	6	3.71	0.12235	1	1	0.39	0.32628	1
GO:0002053	positive regulation of mesenchymal cell ...	9	7.8	0.36956	1	1	0.81	0.56389	1
GO:0002062	chondrocyte differentiation	16	18.2	0.78673	1	3	1.9	0.29468	1
GO:0002063	chondrocyte development	4	4.83	0.77317	1	1	0.5	0.40161	1
GO:0002064	epithelial cell development	41	31.57	0.02324	1	4	3.29	0.41897	1
GO:0002066	columnar/cuboidal epithelial cell develo...	8	6.31	0.27159	1	0	0.66	1	1
GO:0002067	glandular epithelial cell differentiatio...	7	6.69	0.52747	1	1	0.7	0.50895	1
GO:0002068	glandular epithelial cell development	4	4.09	0.63243	1	0	0.43	1	1
GO:0002070	epithelial cell maturation	2	2.6	0.80096	1	0	0.27	1	1
GO:0002076	osteoblast development	4	4.09	0.63243	1	1	0.43	0.35239	1
GO:0002087	regulation of respiratory gaseous exchan...	3	3.34	0.71077	1	1	0.35	0.29913	1
GO:0002089	lens morphogenesis in camera-type eye	4	5.2	0.8256	1	0	0.54	1	1
GO:0002097	tRNA wobble base modification	1	2.23	0.93838	1	0	0.23	1	1
GO:0002098	tRNA wobble uridine modification	1	1.86	0.90193	1	0	0.19	1	1
GO:0002115	store-operated calcium entry	3	2.6	0.5166	1	0	0.27	1	1
GO:0002181	cytoplasmic translation	3	2.23	0.39658	1	0	0.23	1	1
GO:0002200	somatic diversification of immune recept...	15	14.11	0.44285	1	1	1.47	0.77754	1
GO:0002204	somatic recombination of immunoglobulin ...	9	8.54	0.49983	1	1	0.89	0.59707	1
GO:0002208	somatic diversification of immunoglobuli...	9	8.54	0.49983	1	1	0.89	0.59707	1
GO:0002218	activation of innate immune response	39	43.09	0.81179	1	2	4.49	0.94282	1
GO:0002221	pattern recognition receptor signaling p...	37	41.23	0.82459	1	2	4.3	0.93269	1
GO:0002224	toll-like receptor signaling pathway	33	36.4	0.79282	1	1	3.79	0.97952	1
GO:0002228	natural killer cell mediated immunity	9	6.69	0.18675	1	0	0.7	1	1
GO:0002230	positive regulation of defense response ...	3	3.34	0.71077	1	1	0.35	0.29913	1
GO:0002244	hematopoietic progenitor cell differenti...	12	16.34	0.93786	1	1	1.7	0.82463	1
GO:0002252	immune effector process	123	111.8	0.09786	1	13	11.65	0.38264	1
GO:0002253	activation of immune response	88	87.66	0.50625	1	6	9.13	0.8997	1
GO:0002260	lymphocyte homeostasis	9	11.14	0.8414	1	0	1.16	1	1
GO:0002285	lymphocyte activation involved in immune...	21	19.31	0.36254	1	3	2.01	0.32679	1
GO:0002312	B cell activation involved in immune res...	11	10.77	0.53489	1	1	1.12	0.68225	1
GO:0002313	mature B cell differentiation involved i...	2	2.23	0.71971	1	0	0.23	1	1
GO:0002320	lymphoid progenitor cell differentiation	6	4.46	0.2621	1	1	0.46	0.37748	1
GO:0002327	immature B cell differentiation	2	1.86	0.612	1	0	0.19	1	1
GO:0002328	pro-B cell differentiation	4	2.6	0.23654	1	0	0.27	1	1
GO:0002335	mature B cell differentiation	3	2.97	0.62224	1	0	0.31	1	1
GO:0002367	cytokine production involved in immune r...	8	9.29	0.76745	1	1	0.97	0.62773	1
GO:0002369	T cell cytokine production	5	3.34	0.20977	1	1	0.35	0.29913	1
GO:0002377	immunoglobulin production	15	14.86	0.54096	1	1	1.55	0.79449	1
GO:0002381	immunoglobulin production involved in im...	9	8.91	0.56224	1	1	0.93	0.61271	1
GO:0002407	dendritic cell chemotaxis	1	2.23	0.93838	1	0	0.23	1	1
GO:0002429	immune response-activating cell surface ...	51	47.91	0.31555	1	3	4.99	0.88137	1
GO:0002431	Fc receptor mediated stimulatory signali...	23	21.91	0.43274	1	1	2.28	0.90331	1
GO:0002433	immune response-regulating cell surface ...	22	21.17	0.45941	1	1	2.21	0.89531	1
GO:0002440	production of molecular mediator of immu...	19	21.91	0.82142	1	1	2.28	0.90331	1
GO:0002467	germinal center formation	3	3.71	0.78231	1	1	0.39	0.32628	1
GO:0002474	antigen processing and presentation of p...	28	28.23	0.56494	1	1	2.94	0.95081	1
GO:0002475	antigen processing and presentation via ...	2	1.86	0.612	1	0	0.19	1	1
GO:0002478	antigen processing and presentation of e...	46	49.77	0.77804	1	3	5.19	0.89652	1
GO:0002479	antigen processing and presentation of e...	21	21.91	0.64496	1	1	2.28	0.90331	1
GO:0002480	antigen processing and presentation of e...	3	2.23	0.39658	1	0	0.23	1	1
GO:0002495	antigen processing and presentation of p...	28	28.6	0.59898	1	2	2.98	0.80496	1
GO:0002504	antigen processing and presentation of p...	29	28.97	0.54015	1	2	3.02	0.81071	1
GO:0002551	mast cell chemotaxis	3	1.86	0.26929	1	0	0.19	1	1
GO:0002562	somatic diversification of immune recept...	15	13	0.29606	1	1	1.35	0.74946	1
GO:0002566	somatic diversification of immune recept...	2	2.97	0.86053	1	0	0.31	1	1
GO:0002577	regulation of antigen processing and pre...	4	1.86	0.06683	1	0	0.19	1	1
GO:0002637	regulation of immunoglobulin production	8	6.31	0.27159	1	1	0.66	0.48914	1
GO:0002686	negative regulation of leukocyte migrati...	5	4.09	0.38879	1	0	0.43	1	1
GO:0002688	regulation of leukocyte chemotaxis	16	12.63	0.15367	1	1	1.32	0.73933	1
GO:0002689	negative regulation of leukocyte chemota...	3	1.86	0.26929	1	0	0.19	1	1
GO:0002690	positive regulation of leukocyte chemota...	12	10.03	0.27523	1	1	1.05	0.65607	1
GO:0002700	regulation of production of molecular me...	12	11.89	0.54987	1	1	1.24	0.71784	1
GO:0002701	negative regulation of production of mol...	1	2.23	0.93838	1	0	0.23	1	1
GO:0002702	positive regulation of production of mol...	8	5.57	0.15129	1	1	0.58	0.4471	1
GO:0002715	regulation of natural killer cell mediat...	3	2.97	0.62224	1	0	0.31	1	1
GO:0002717	positive regulation of natural killer ce...	3	2.6	0.5166	1	0	0.27	1	1
GO:0002718	regulation of cytokine production involv...	7	7.43	0.65975	1	1	0.77	0.5463	1
GO:0002719	negative regulation of cytokine producti...	1	2.23	0.93838	1	0	0.23	1	1
GO:0002720	positive regulation of cytokine producti...	6	4.46	0.2621	1	1	0.46	0.37748	1
GO:0002753	cytoplasmic pattern recognition receptor...	14	12.63	0.37333	1	1	1.32	0.73933	1
GO:0002755	MyD88-dependent toll-like receptor signa...	21	22.66	0.714	1	0	2.36	1	1
GO:0002756	MyD88-independent toll-like receptor sig...	23	21.91	0.43274	1	1	2.28	0.90331	1
GO:0002757	immune response-activating signal transd...	80	81.34	0.60063	1	5	8.48	0.93071	1
GO:0002758	innate immune response-activating signal...	37	41.6	0.84211	1	2	4.34	0.93484	1
GO:0002764	immune response-regulating signaling pat...	107	107.71	0.55753	1	8	11.23	0.8794	1
GO:0002768	immune response-regulating cell surface ...	81	78.37	0.3775	1	5	8.17	0.91615	1
GO:0002792	negative regulation of peptide secretion	9	6.69	0.18675	1	1	0.7	0.50895	1
GO:0002793	positive regulation of peptide secretion	16	12.26	0.12176	1	1	1.28	0.7288	1
GO:0002821	positive regulation of adaptive immune r...	15	10.77	0.07737	1	2	1.12	0.3101	1
GO:0002831	regulation of response to biotic stimulu...	29	24.89	0.17911	1	2	2.59	0.73846	1
GO:0002832	negative regulation of response to bioti...	8	6.69	0.33946	1	0	0.7	1	1
GO:0002902	regulation of B cell apoptotic process	3	3.71	0.78231	1	0	0.39	1	1
GO:0002903	negative regulation of B cell apoptotic ...	1	2.23	0.93838	1	0	0.23	1	1
GO:0002920	regulation of humoral immune response	4	4.46	0.709	1	1	0.46	0.37748	1
GO:0002931	response to ischemia	10	5.94	0.03488	1	0	0.62	1	1
GO:0003002	regionalization	57	61.66	0.79765	1	6	6.43	0.62599	1
GO:0003006	developmental process involved in reprod...	90	95.83	0.79518	1	12	9.99	0.29772	1
GO:0003009	skeletal muscle contraction	5	5.94	0.76871	1	1	0.62	0.46853	1
GO:0003016	respiratory system process	4	7.8	0.97906	1	1	0.81	0.56389	1
GO:0003032	detection of oxygen	2	1.86	0.612	1	0	0.19	1	1
GO:0003062	regulation of heart rate by chemical sig...	1	2.23	0.93838	1	0	0.23	1	1
GO:0003071	renal system process involved in regulat...	4	3.34	0.44517	1	1	0.35	0.29913	1
GO:0003091	renal water homeostasis	4	1.86	0.06683	1	0	0.19	1	1
GO:0003093	regulation of glomerular filtration	3	2.23	0.39658	1	0	0.23	1	1
GO:0003094	glomerular filtration	5	4.09	0.38879	1	0	0.43	1	1
GO:0003140	determination of left/right asymmetry in...	1	1.86	0.90193	1	0	0.19	1	1
GO:0003143	embryonic heart tube morphogenesis	12	13.37	0.73792	1	1	1.39	0.75919	1
GO:0003151	outflow tract morphogenesis	12	11.14	0.44003	1	2	1.16	0.32451	1
GO:0003156	regulation of organ formation	6	6.31	0.65119	1	1	0.66	0.48914	1
GO:0003157	endocardium development	4	2.6	0.23654	1	0	0.27	1	1
GO:0003158	endothelium development	18	17.09	0.44454	1	2	1.78	0.53651	1
GO:0003159	morphogenesis of an endothelium	1	2.23	0.93838	1	0	0.23	1	1
GO:0003171	atrioventricular valve development	4	3.34	0.44517	1	1	0.35	0.29913	1
GO:0003174	mitral valve development	3	1.86	0.26929	1	0	0.19	1	1
GO:0003177	pulmonary valve development	3	2.97	0.62224	1	0	0.31	1	1
GO:0003184	pulmonary valve morphogenesis	3	2.97	0.62224	1	0	0.31	1	1
GO:0003188	heart valve formation	1	2.6	0.96128	1	0	0.27	1	1
GO:0003197	endocardial cushion development	8	5.94	0.20809	1	1	0.62	0.46853	1
GO:0003198	epithelial to mesenchymal transition inv...	3	1.86	0.26929	1	0	0.19	1	1
GO:0003205	cardiac chamber development	21	28.6	0.97457	1	3	2.98	0.57764	1
GO:0003206	cardiac chamber morphogenesis	18	23.03	0.92969	1	3	2.4	0.43261	1
GO:0003208	cardiac ventricle morphogenesis	12	13.37	0.73792	1	2	1.39	0.40881	1
GO:0003209	cardiac atrium morphogenesis	4	5.2	0.8256	1	0	0.54	1	1
GO:0003215	cardiac right ventricle morphogenesis	5	3.34	0.20977	1	1	0.35	0.29913	1
GO:0003222	ventricular trabecula myocardium morphog...	3	2.6	0.5166	1	0	0.27	1	1
GO:0003229	ventricular cardiac muscle tissue develo...	5	9.29	0.98067	1	1	0.97	0.62773	1
GO:0003230	cardiac atrium development	5	5.94	0.76871	1	0	0.62	1	1
GO:0003231	cardiac ventricle development	16	21.91	0.9611	1	3	2.28	0.40131	1
GO:0003254	regulation of membrane depolarization	9	8.17	0.43509	1	0	0.85	1	1
GO:0003272	endocardial cushion formation	3	2.23	0.39658	1	0	0.23	1	1
GO:0003279	cardiac septum development	13	15.6	0.83938	1	2	1.63	0.4877	1
GO:0003281	ventricular septum development	8	11.14	0.919	1	2	1.16	0.32451	1
GO:0003283	atrial septum development	4	3.71	0.54383	1	0	0.39	1	1
GO:0003299	muscle hypertrophy in response to stress	2	2.23	0.71971	1	0	0.23	1	1
GO:0003309	type B pancreatic cell differentiation	4	3.71	0.54383	1	0	0.39	1	1
GO:0003323	type B pancreatic cell development	4	3.71	0.54383	1	0	0.39	1	1
GO:0003333	amino acid transmembrane transport	2	5.57	0.99072	1	1	0.58	0.4471	1
GO:0003337	mesenchymal to epithelial transition inv...	3	2.23	0.39658	1	0	0.23	1	1
GO:0003338	metanephros morphogenesis	6	5.57	0.50574	1	1	0.58	0.4471	1
GO:0003341	cilium movement	8	7.43	0.47879	1	1	0.77	0.5463	1
GO:0003351	epithelial cilium movement	4	4.83	0.77317	1	1	0.5	0.40161	1
GO:0003352	regulation of cilium movement	3	1.86	0.26929	1	0	0.19	1	1
GO:0003360	brainstem development	1	1.86	0.90193	1	0	0.19	1	1
GO:0003382	epithelial cell morphogenesis	13	10.03	0.16193	1	1	1.05	0.65607	1
GO:0003401	axis elongation	7	7.43	0.65975	1	1	0.77	0.5463	1
GO:0003402	planar cell polarity pathway involved in...	3	1.86	0.26929	1	0	0.19	1	1
GO:0003407	neural retina development	5	6.31	0.81768	1	1	0.66	0.48914	1
GO:0003416	endochondral bone growth	6	4.46	0.2621	1	1	0.46	0.37748	1
GO:0003417	growth plate cartilage development	4	2.97	0.34055	1	0	0.31	1	1
GO:0005513	detection of calcium ion	2	3.71	0.93357	1	0	0.39	1	1
GO:0005976	polysaccharide metabolic process	34	30.09	0.21418	1	3	3.14	0.61222	1
GO:0005977	glycogen metabolic process	22	19.69	0.29958	1	1	2.05	0.87729	1
GO:0005978	glycogen biosynthetic process	15	12.26	0.20774	1	0	1.28	1	1
GO:0005979	regulation of glycogen biosynthetic proc...	7	7.06	0.59641	1	0	0.74	1	1
GO:0005980	glycogen catabolic process	6	6.69	0.71305	1	1	0.7	0.50895	1
GO:0006000	fructose metabolic process	3	2.6	0.5166	1	0	0.27	1	1
GO:0006002	fructose 6-phosphate metabolic process	2	1.86	0.612	1	0	0.19	1	1
GO:0006004	fucose metabolic process	5	4.09	0.38879	1	1	0.43	0.35239	1
GO:0006011	UDP-glucose metabolic process	2	1.86	0.612	1	0	0.19	1	1
GO:0006012	galactose metabolic process	5	4.46	0.47928	1	0	0.46	1	1
GO:0006013	mannose metabolic process	4	2.23	0.14201	1	0	0.23	1	1
GO:0006020	inositol metabolic process	4	2.97	0.34055	1	0	0.31	1	1
GO:0006022	aminoglycan metabolic process	54	44.2	0.03909	1	4	4.61	0.68205	1
GO:0006023	aminoglycan biosynthetic process	34	29.34	0.16536	1	3	3.06	0.59517	1
GO:0006024	glycosaminoglycan biosynthetic process	33	28.97	0.20236	1	3	3.02	0.58647	1
GO:0006026	aminoglycan catabolic process	17	15.23	0.33625	1	1	1.59	0.80248	1
GO:0006027	glycosaminoglycan catabolic process	15	14.11	0.44285	1	1	1.47	0.77754	1
GO:0006029	proteoglycan metabolic process	27	26.37	0.48316	1	2	2.75	0.76711	1
GO:0006040	amino sugar metabolic process	12	11.14	0.44003	1	0	1.16	1	1
GO:0006044	N-acetylglucosamine metabolic process	6	5.57	0.50574	1	0	0.58	1	1
GO:0006047	UDP-N-acetylglucosamine metabolic proces...	4	3.34	0.44517	1	0	0.35	1	1
GO:0006048	UDP-N-acetylglucosamine biosynthetic pro...	2	1.86	0.612	1	0	0.19	1	1
[truncated: 3,821 more rows]
