# Supplementary material for: A panel of induced pluripotent stem cells from chimpanzees: a resource for comparative functional genomics
Source: eLife. 2015 Jun 23;4:e07103. doi: 10.7554/eLife.07103 (PMC4502404; doi:10.7554/eLife.07103)
Supplement: Supplementary file 9. — Correlations between principal components and selected covariates. a: in the expression data. b: in the methylation data. DOI: http://dx.doi.org/10.7554/eLife.07103.046 [file elife07103s009.xlsx]

## Sheet: Expression
PC	species	tissue	potency	species.tissue
1	0.434827	1.39535e-28	2.92481e-27	2.64464e-13
2	0.00143546	1.83955e-23	2.7941e-25	0.0786235
3	8.57352e-07	0.867172	2.5926e-18	0.714764
4	0.723864	0.963716	0.290899	0.919384
5	0.557641	0.987253	0.0170078	0.878438
6	0.796007	0.980653	0.905462	0.855914
7	0.642278	0.997564	0.120354	0.944097
8	0.909505	0.990501	0.998668	0.891157
9	0.807177	0.996165	0.663065	0.953052
10	0.971709	0.998282	0.991438	0.985754
11	0.817886	0.986738	0.988022	0.991957
12	0.992552	0.989375	0.999227	0.919831
13	0.897766	0.999464	0.995036	0.973629
14	0.990837	0.999127	0.999998	0.993683
15	0.981268	0.998494	0.999774	0.969191
16	0.988036	0.999752	0.999518	0.982052
17	0.98103	0.996104	0.999851	0.959274
18	0.996241	0.999873	0.999992	0.987984
19	0.995334	0.997318	0.999967	0.988001
20	0.979159	0.999399	0.999999	0.97971
21	0.952662	0.99998	0.999991	0.995165
22	0.991892	0.999934	0.999982	0.990961
23	0.957304	0.999927	0.999998	0.990347
24	0.992809	0.999696	0.999957	0.982742
25	0.998693	0.999979	0.999999	0.997911
26	0.981026	0.999975	0.999976	0.997194
27	0.967634	0.999927	0.999999	0.990862
28	0.177578	0.000168224	0.00170205	0.155708

## Sheet: Methylation
PC	species	tissue	potency	species.tissue
1	0.425435	2.85288e-18	6.25993e-17	7.94506e-18
2	1.60951e-05	2.26174e-12	0.320304	4.21868e-16
3	0.00326102	0.22519	0.664022	2.30126e-08
4	0.0402033	0.851399	0.58375	0.00800154
5	0.749628	0.991381	0.961269	0.142411
6	0.676417	0.985554	0.87382	0.138763
7	0.749913	0.94786	0.745202	0.945147
8	0.932674	0.988252	0.937905	0.513229
9	0.964747	0.830956	0.861455	0.861039
10	0.965792	0.980946	0.968378	0.993296
11	0.920872	0.991549	0.981666	0.986256
12	0.920858	0.945357	0.939866	0.994983
13	0.896701	0.995332	0.94781	0.961111
14	0.963678	0.987717	0.945029	0.999915
15	0.947813	0.990868	0.896872	0.995094
16	0.905431	0.999002	0.990063	0.986853
17	0.928744	0.996725	0.953452	0.999854
18	0.992236	0.999462	0.983622	0.99998
19	0.979536	0.998626	0.972088	0.999489
20	0.972433	0.999577	0.980678	0.999995
21	0.935927	0.999941	0.996976	0.999993
22	0.95155	0.999166	0.992996	0.999987
23	0.994726	0.998961	0.998603	0.999993
24	0.989829	0.999575	0.97655	1
25	0.974	0.999985	0.995959	0.999962
26	0.999189	0.999866	0.995016	1
27	0.991141	0.999913	0.995092	0.999997
28	0.0896407	0.407389	0.665515	0.0113986
